# Supplementary material for: N′-(2,6-Difluoro­benzyl­idene)pyridine-4-carbohydrazide
Source: Acta Crystallogr Sect E Struct Rep Online. 2012 Apr 21;68(Pt 5):o1484. doi: 10.1107/S1600536812016716 (PMC3344594; doi:10.1107/S1600536812016716)
Supplement: Supplementary file 2 [file e-68-o1484-Isup2.hkl]

# 
# h,k,l, Fc-squared, Fo-squared, sigma(Fo-squared) and status flag 
# 
data_I
_shelx_title ' bks73_0m               R =  New: P21/c' 
_shelx_refln_list_code          4 
_shelx_F_calc_maximum      230.57 
_exptl_crystal_F_000       536.00 
_reflns_d_resolution_high  0.6434 
 
loop_ 
 _symmetry_equiv_pos_as_xyz 
 'x, y, z' 
 '-x, y+1/2, -z+1/2' 
 '-x, -y, -z' 
 'x, -y-1/2, z-1/2' 
 
_cell_length_a     6.8462 
_cell_length_b    24.7903 
_cell_length_c     8.3719 
_cell_angle_alpha  90.000 
_cell_angle_beta  125.249 
_cell_angle_gamma  90.000 
 
_shelx_F_squared_multiplier     1.000 
 
loop_ 
 _refln_index_h 
 _refln_index_k 
 _refln_index_l 
 _refln_F_squared_calc 
 _refln_F_squared_meas 
 _refln_F_squared_sigma 
 _refln_observed_status 
   1   0   0      208.13      229.09      3.83 o 
   2   0   0     1397.24     1364.96     11.66 o 
   3   0   0      132.93      170.16      2.73 o 
   4   0   0       80.07       87.61      2.31 o 
   5   0   0      154.68      154.71      3.83 o 
   6   0   0      490.33      480.25      9.81 o 
   7   0   0      505.03      525.52     14.11 o 
   8   0   0        4.04        2.48      2.45 o 
   1   1   0      184.94      189.89      1.99 o 
   2   1   0     3246.23     3243.73     17.41 o 
   3   1   0        0.28       -0.29      0.29 o 
   4   1   0       99.14       92.77      1.67 o 
   5   1   0       47.26       50.52      1.71 o 
   6   1   0      122.77      121.06      3.86 o 
   7   1   0      234.10      242.49      6.62 o 
   8   1   0        4.91        3.10      1.79 o 
   1   2   0     5901.62     5912.90     54.91 o 
   2   2   0        0.12       -0.18      0.35 o 
   3   2   0      298.00      288.54      2.67 o 
   4   2   0      360.29      337.32      3.32 o 
   5   2   0        3.98        3.50      0.75 o 
   6   2   0       28.72       27.78      2.35 o 
   7   2   0        4.51        3.43      1.81 o 
   8   2   0        5.03        5.60      1.92 o 
   1   3   0     4069.31     4108.93     45.30 o 
   2   3   0     2036.87     2033.28     12.19 o 
   3   3   0       65.53       68.19      1.45 o 
   4   3   0      589.47      643.00      5.02 o 
   5   3   0       58.66       58.82      1.86 o 
   6   3   0      518.49      527.72     11.68 o 
   7   3   0        1.11        0.92      1.95 o 
   8   3   0       21.26       15.59      2.83 o 
   0   4   0     3008.12     2922.77     27.30 o 
   1   4   0      552.92      544.90      4.19 o 
   2   4   0      148.02      156.95      1.46 o 
   3   4   0     1262.32     1323.78      7.98 o 
   4   4   0       76.09       84.34      1.61 o 
   5   4   0      143.51      144.17      3.10 o 
   6   4   0       74.40       74.85      3.35 o 
   7   4   0      269.52      267.38      6.95 o 
   8   4   0       26.65       24.80      3.27 o 
   1   5   0     2158.81     2162.70     24.81 o 
   2   5   0       24.91       17.61      0.56 o 
   3   5   0      140.91      147.12      1.77 o 
   4   5   0      215.90      222.86      2.52 o 
   5   5   0      144.51      157.62      3.25 o 
   6   5   0       34.94       36.78      2.61 o 
   7   5   0       23.32       25.21      2.49 o 
   8   5   0       57.40       47.31      3.82 o 
   0   6   0      249.24      244.04      3.25 o 
   1   6   0     1272.21     1136.22      8.00 o 
   2   6   0      763.51      801.69      4.60 o 
   3   6   0       79.62       83.31      1.34 o 
   4   6   0       48.50       62.18      1.35 o 
   5   6   0        5.33        4.17      1.11 o 
   6   6   0       18.68       19.40      2.06 o 
   7   6   0       21.61       19.41      2.52 o 
   8   6   0       90.97       92.83      4.97 o 
   1   7   0      201.83      202.93      2.14 o 
   2   7   0      447.46      456.94      3.22 o 
   3   7   0     1984.36     2005.37     10.92 o 
   4   7   0      349.31      375.05      3.44 o 
   5   7   0       70.11       75.40      3.39 o 
   6   7   0      182.93      182.10      4.75 o 
   7   7   0      271.88      275.25      6.32 o 
   8   7   0        2.23        2.95      1.78 o 
   0   8   0     4238.96     4230.00     31.93 o 
   1   8   0      194.25      211.62      2.04 o 
   2   8   0     1119.87     1139.43      7.25 o 
   3   8   0       48.64       50.87      1.11 o 
   4   8   0       31.03       33.39      1.10 o 
   5   8   0       27.32       32.20      2.10 o 
   6   8   0      207.27      205.17      4.67 o 
   7   8   0       94.05       94.76      3.95 o 
   8   8   0        1.63        1.83      1.76 o 
   1   9   0      197.14      208.08      1.91 o 
   2   9   0      163.94      179.55      2.19 o 
   3   9   0      130.12      146.31      1.76 o 
   4   9   0       78.00       76.46      1.51 o 
   5   9   0       19.46       24.34      1.90 o 
   6   9   0       31.46       31.48      2.31 o 
   7   9   0        0.50        0.40      1.40 o 
   8   9   0       33.64       30.04      3.17 o 
   0  10   0      788.35      908.37      7.60 o 
   1  10   0      854.12      889.88      5.08 o 
   2  10   0      221.77      216.45      2.29 o 
   3  10   0      224.66      238.31      2.45 o 
   4  10   0        0.01        0.52      0.41 o 
   5  10   0        0.07       -0.69      0.92 o 
   6  10   0       84.57       81.52      3.23 o 
   7  10   0       41.16       35.33      2.85 o 
   8  10   0       10.12        8.53      2.23 o 
   1  11   0      183.50      177.62      1.80 o 
   2  11   0      195.22      189.61      2.18 o 
   3  11   0      648.24      625.45      4.76 o 
   4  11   0      310.55      307.86      4.00 o 
   5  11   0        5.92        5.93      1.27 o 
   6  11   0        4.24        3.66      1.32 o 
   7  11   0       16.04       12.77      2.00 o 
   8  11   0        0.48        0.32      1.73 o 
   0  12   0       43.94       47.01      1.48 o 
   1  12   0       12.63        6.93      0.49 o 
   2  12   0        1.81        8.10      0.62 o 
   3  12   0        0.87        0.67      0.38 o 
   4  12   0      237.99      237.86      3.51 o 
   5  12   0      109.52      107.46      3.31 o 
   6  12   0      109.66      106.95      3.56 o 
   7  12   0       12.62       11.90      2.00 o 
   8  12   0        4.22        3.28      1.71 o 
   1  13   0     4309.09     4473.92     21.52 o 
   2  13   0      514.51      506.86      4.18 o 
   3  13   0       10.82       16.31      0.88 o 
   4  13   0      132.78      134.81      2.65 o 
   5  13   0      624.21      606.55      8.19 o 
   6  13   0        1.10        0.17      1.15 o 
   7  13   0       54.94       60.11      5.35 o 
   8  13   0        4.64        4.82      1.84 o 
   0  14   0     1735.15     2006.47     16.37 o 
   1  14   0       19.82       22.98      0.85 o 
   2  14   0      194.95      211.25      2.53 o 
   3  14   0        0.58        2.48      0.55 o 
   4  14   0        3.80        4.43      0.83 o 
   5  14   0      125.34      132.57      3.76 o 
   6  14   0       39.38       38.72      2.61 o 
   7  14   0       44.11       40.39      3.19 o 
   8  14   0        0.16        1.28      1.60 o 
   1  15   0      384.29      322.40      2.99 o 
   2  15   0       73.12       65.75      1.40 o 
   3  15   0        1.84        1.91      0.60 o 
   4  15   0        5.10        4.93      1.13 o 
   5  15   0      150.17      142.86      4.56 o 
   6  15   0      181.22      183.48      4.73 o 
   7  15   0        2.98        2.17      1.59 o 
   8  15   0        0.86        6.26      4.39 o 
   0  16   0      301.66      277.85      4.17 o 
   1  16   0       10.15       12.59      0.73 o 
   2  16   0      662.74      633.70      4.93 o 
   3  16   0      413.49      407.88      4.77 o 
   4  16   0      136.54      125.98      3.17 o 
   5  16   0     1100.81     1063.04     12.02 o 
   6  16   0       55.63       58.04      3.25 o 
   7  16   0       31.74       34.86      3.01 o 
   1  17   0        3.37        6.51      0.62 o 
   2  17   0       59.72       51.04      1.38 o 
   3  17   0       85.98       84.69      2.20 o 
   4  17   0       46.96       56.54      2.80 o 
   5  17   0      118.05      125.77      3.84 o 
   6  17   0        3.50        2.93      1.35 o 
   7  17   0       13.72       14.98      2.28 o 
   0  18   0       45.30       45.89      2.03 o 
   1  18   0      214.10      222.74      2.63 o 
   2  18   0        3.85        2.28      0.51 o 
   3  18   0      590.27      561.42      5.99 o 
   4  18   0      345.73      342.25      5.97 o 
   5  18   0      217.67      211.38      4.92 o 
   6  18   0      164.04      159.39      4.65 o 
   7  18   0       67.25       61.49      3.90 o 
   1  19   0       22.54       16.51      0.99 o 
   2  19   0      149.10      120.36      2.20 o 
   3  19   0      215.38      218.53      3.83 o 
   4  19   0        3.47        1.54      1.16 o 
   5  19   0       31.04       31.98      2.42 o 
   6  19   0        4.66        4.20      1.47 o 
   7  19   0        2.45        1.81      1.66 o 
   0  20   0        1.03        0.26      0.83 o 
   1  20   0      634.59      638.25      6.02 o 
   2  20   0     2337.84     2180.99     14.17 o 
   3  20   0       55.99       51.86      2.21 o 
   4  20   0       68.39       69.65      3.14 o 
   5  20   0      221.07      210.79      5.04 o 
   6  20   0       12.91        9.57      1.87 o 
   7  20   0        8.94        8.33      2.00 o 
   1  21   0     1383.49     1337.30      8.86 o 
   2  21   0       53.69       45.53      2.02 o 
   3  21   0      390.75      365.34      5.25 o 
   4  21   0       14.74       16.69      1.87 o 
   5  21   0       70.39       69.83      3.66 o 
   6  21   0       26.57       24.15      2.43 o 
   7  21   0       26.75       31.45      3.04 o 
   0  22   0      566.68      493.72      6.82 o 
   1  22   0       45.54       49.84      1.82 o 
   2  22   0        0.46        1.85      0.86 o 
   3  22   0       33.53       42.99      2.19 o 
   4  22   0       53.69       54.72      2.99 o 
   5  22   0        6.39        5.77      1.49 o 
   6  22   0        0.15       -0.82      1.31 o 
   7  22   0       28.30       17.11      2.51 o 
   1  23   0        7.37        6.12      1.07 o 
   2  23   0       24.66       33.82      1.89 o 
   3  23   0        1.73        3.72      1.38 o 
   4  23   0       12.37       12.57      1.69 o 
   5  23   0       65.67       76.26      4.72 o 
   6  23   0        4.35        3.31      1.51 o 
   0  24   0      237.97      208.35      4.91 o 
   1  24   0       65.59       52.36      2.07 o 
   2  24   0       14.27       15.09      1.41 o 
   3  24   0      157.55      146.87      3.51 o 
   4  24   0        1.21        0.71      1.23 o 
   5  24   0       31.60       38.97      2.89 o 
   6  24   0       11.71       11.60      2.12 o 
   1  25   0       84.54       73.74      2.23 o 
   2  25   0        5.80        3.91      1.06 o 
   3  25   0      768.72      742.50      8.58 o 
   4  25   0       54.58       58.81      3.23 o 
   5  25   0        5.33        5.03      1.84 o 
   6  25   0        1.79        1.88      1.65 o 
   0  26   0       27.16       31.79      2.50 o 
   1  26   0       57.86       69.45      2.40 o 
   2  26   0       68.34       58.85      2.60 o 
   3  26   0       14.79       11.83      1.48 o 
   4  26   0       37.77       45.68      2.93 o 
   5  26   0        0.25       -0.59      1.58 o 
   6  26   0      109.17      107.01      4.81 o 
   1  27   0        0.47        0.40      0.94 o 
   2  27   0       36.52       27.13      2.06 o 
   3  27   0       16.65       17.77      1.86 o 
   4  27   0        0.23       -1.14      1.14 o 
   5  27   0       34.20       39.24      2.96 o 
   6  27   0        0.51        2.00      2.82 o 
   0  28   0      294.63      296.49      6.09 o 
   1  28   0        0.19        2.10      1.18 o 
   2  28   0       39.95       44.62      2.56 o 
   3  28   0       59.72       69.08      3.22 o 
   4  28   0       24.51       28.39      2.52 o 
   5  28   0       35.30       39.06      3.04 o 
   1  29   0        7.44        5.72      1.33 o 
   2  29   0        0.00        1.07      1.13 o 
   3  29   0        0.41        0.74      1.25 o 
   4  29   0       39.53       40.62      3.00 o 
   5  29   0        2.46        2.91      1.61 o 
   0  30   0       65.58       59.24      3.40 o 
   1  30   0        2.69        0.80      1.15 o 
   2  30   0       44.92       51.35      2.85 o 
   3  30   0        0.52        0.70      1.27 o 
   4  30   0        9.79        9.50      1.89 o 
   5  30   0        1.43        0.37      1.53 o 
   1  31   0        7.03        5.74      1.46 o 
   2  31   0        5.31        7.31      1.63 o 
   3  31   0       12.21        8.66      1.80 o 
   4  31   0        0.48        1.28      1.54 o 
   5  31   0       21.71       22.88      3.35 o 
   0  32   0       15.01       16.45      2.37 o 
   1  32   0       50.04       58.79      3.06 o 
   2  32   0       20.71       25.82      2.39 o 
   3  32   0        6.07        9.70      1.91 o 
   4  32   0       29.51       31.28      3.49 o 
   1  33   0       12.99       11.59      1.61 o 
   2  33   0        1.23        1.58      1.27 o 
   3  33   0      163.51      157.51      4.85 o 
   4  33   0        6.36        3.03      1.76 o 
   0  34   0      310.63      327.32      9.95 o 
   1  34   0        0.15       -0.41      1.05 o 
   2  34   0      118.56      121.02      4.21 o 
   3  34   0       75.46       84.12      4.23 o 
   4  34   0        4.74        3.39      1.73 o 
   1  35   0        6.68        7.08      1.52 o 
   2  35   0        0.60        3.97      1.61 o 
   3  35   0        0.60        0.09      1.49 o 
   0  36   0        0.21       -0.62      1.84 o 
   1  36   0       22.56       22.89      2.38 o 
   2  36   0       36.10       36.55      2.94 o 
   3  36   0        5.70        2.33      1.67 o 
   1  37   0       33.47       32.15      2.52 o 
   2  37   0       83.18       94.03      3.98 o 
   0  38   0        5.34        8.00      3.69 o 
   1  38   0        0.62        1.48      1.48 o 
  -9   1   1      111.19      109.37      5.49 o 
  -8   1   1      223.76      223.02      6.75 o 
  -7   1   1        7.71        5.95      1.52 o 
  -6   1   1       73.37       76.73      2.64 o 
  -5   1   1       33.56       32.22      1.18 o 
  -4   1   1      456.64      443.70      3.89 o 
  -3   1   1      245.20      265.29      2.45 o 
  -2   1   1     7123.03     7432.71     46.59 o 
  -1   1   1        0.59       -0.23      0.23 o 
   0   1   1      783.75      738.22     17.71 o 
   1   1   1      183.40      178.93      1.92 o 
   2   1   1      364.70      319.01      2.75 o 
   3   1   1        1.99        0.73      0.35 o 
   4   1   1      300.61      310.20      3.36 o 
   5   1   1        3.93        3.40      0.90 o 
   6   1   1      193.46      193.50      6.55 o 
   7   1   1       35.58       35.15      6.04 o 
   8   1   1        0.04        7.50      2.64 o 
  -9   2   1       16.56       15.41      2.74 o 
  -8   2   1      169.42      177.48      6.04 o 
  -7   2   1       40.01       41.04      2.83 o 
  -6   2   1       12.05       10.47      1.41 o 
  -5   2   1       22.13       30.45      1.34 o 
  -4   2   1      279.08      282.01      2.83 o 
  -3   2   1       49.14       46.28      0.86 o 
  -2   2   1    20853.87    21293.50    145.10 o 
  -1   2   1     1059.66     1085.13      7.98 o 
   0   2   1     7556.03     7377.09     86.88 o 
   1   2   1      675.85      644.23      4.88 o 
   2   2   1      324.92      319.21      2.77 o 
   3   2   1      122.68      141.54      1.82 o 
   4   2   1      113.70      108.72      2.02 o 
   5   2   1      663.02      665.95      7.02 o 
   6   2   1       61.29       60.66      4.44 o 
   7   2   1       32.96       35.43      4.90 o 
   8   2   1       47.87       54.12      7.80 o 
  -9   3   1       10.11        8.00      3.35 o 
  -8   3   1       25.86       28.38      3.25 o 
  -7   3   1        0.20        0.00      1.27 o 
  -6   3   1       22.28       23.74      1.81 o 
  -5   3   1       81.87       95.59      2.13 o 
  -4   3   1      889.03      905.14      5.94 o 
  -3   3   1       12.56       13.52      0.57 o 
  -2   3   1    13891.67    13857.89    129.72 o 
  -1   3   1        0.88        1.79      0.25 o 
   0   3   1        6.23        3.41      0.18 o 
   1   3   1      190.13      201.98      2.81 o 
   2   3   1     1241.57     1285.54      7.87 o 
   3   3   1     1054.97     1114.18      7.15 o 
   4   3   1      200.70      202.62      2.74 o 
   5   3   1      181.20      185.20      3.62 o 
   6   3   1      415.96      403.29      9.55 o 
   7   3   1        3.35        3.96      3.02 o 
   8   3   1        1.37        8.35      3.15 o 
  -9   4   1      142.94      133.32      5.61 o 
  -8   4   1      141.70      147.11      5.57 o 
  -7   4   1        2.31        3.32      1.41 o 
  -6   4   1        2.54        3.14      1.09 o 
  -5   4   1        0.22        1.18      0.60 o 
  -4   4   1     2004.22     2122.09     11.28 o 
  -3   4   1       21.33       40.48      0.78 o 
  -2   4   1      223.76      229.63      2.14 o 
  -1   4   1     3540.58     3570.34     22.77 o 
   0   4   1       15.29       11.65      0.96 o 
   1   4   1      660.02      653.34      4.64 o 
   2   4   1     1261.36     1285.46      8.30 o 
   3   4   1      352.95      351.00      3.21 o 
   4   4   1      104.86      106.11      2.29 o 
   5   4   1      130.13      134.46      3.27 o 
   6   4   1       25.79       24.84      3.50 o 
   7   4   1       72.90       73.53      6.41 o 
   8   4   1        7.97       10.26      3.08 o 
  -9   5   1        0.08        3.75      2.05 o 
  -8   5   1       54.79       60.79      4.25 o 
  -7   5   1        5.36        4.57      1.47 o 
  -6   5   1      115.41      118.19      3.64 o 
  -5   5   1       10.31       12.34      1.03 o 
  -4   5   1     1340.92     1429.06      8.37 o 
  -3   5   1      276.02      294.45      2.29 o 
  -2   5   1      924.62      940.86      7.76 o 
  -1   5   1     1225.53     1246.52      7.91 o 
   0   5   1     1085.38     1116.87      8.42 o 
   1   5   1      220.88      230.13      2.24 o 
   2   5   1      680.52      744.95      5.16 o 
   3   5   1      305.30      318.03      3.04 o 
   4   5   1      143.45      146.07      3.17 o 
   5   5   1       48.57       49.18      2.38 o 
   6   5   1      259.72      266.19      6.59 o 
   7   5   1       39.40       30.97      8.37 o 
   8   5   1        0.12        4.12      3.59 o 
  -9   6   1      202.22      185.43      6.53 o 
  -8   6   1       93.86       88.63      4.32 o 
  -7   6   1       53.55       48.93      3.10 o 
  -6   6   1       23.83       24.22      2.12 o 
  -5   6   1      176.95      189.94      3.15 o 
  -4   6   1       14.51       17.23      0.81 o 
  -3   6   1     1961.76     2050.83     10.68 o 
  -2   6   1      437.92      427.06      3.14 o 
  -1   6   1     3678.26     3693.26     21.50 o 
   0   6   1       59.42       59.41      1.26 o 
   1   6   1      585.64      566.87      3.76 o 
   2   6   1     2334.08     2519.44     13.62 o 
   3   6   1     1218.51     1298.40      7.83 o 
   4   6   1      210.66      207.11      3.27 o 
   5   6   1        7.16        6.48      1.28 o 
   6   6   1        7.62        3.92      2.06 o 
   7   6   1      188.95      184.68      8.58 o 
   8   6   1       14.73        9.90      3.01 o 
  -8   7   1      107.05      107.88      4.71 o 
  -7   7   1       15.00       14.60      1.98 o 
  -6   7   1       25.15       19.96      2.03 o 
  -5   7   1      965.75     1033.83      9.06 o 
  -4   7   1       42.54       41.01      1.02 o 
  -3   7   1      179.98      196.31      1.94 o 
  -2   7   1     1440.42     1422.34      8.36 o 
  -1   7   1      671.02      636.70      4.18 o 
   0   7   1      676.09      650.79      4.51 o 
   1   7   1        1.05        1.94      0.36 o 
   2   7   1      107.86      135.90      1.66 o 
   3   7   1      288.16      311.22      2.92 o 
   4   7   1      154.25      150.80      2.83 o 
   5   7   1      104.47      106.62      3.26 o 
   6   7   1      106.39      107.21      6.91 o 
   7   7   1        0.01        0.13      2.45 o 
   8   7   1       40.80       40.81      5.02 o 
  -8   8   1        2.49        2.46      1.65 o 
  -7   8   1       20.20       21.15      2.25 o 
  -6   8   1       30.40       30.09      2.34 o 
  -5   8   1      175.57      175.01      3.42 o 
  -4   8   1        0.01       -0.15      0.34 o 
  -3   8   1      218.41      228.24      2.31 o 
  -2   8   1       51.02       48.17      0.98 o 
  -1   8   1     2238.91     2192.25     13.96 o 
   0   8   1        1.51        2.90      0.32 o 
   1   8   1      586.49      624.01      5.28 o 
   2   8   1      252.23      284.71      2.49 o 
   3   8   1       34.02       39.19      1.08 o 
   4   8   1       25.35       27.84      1.52 o 
   5   8   1       36.03       33.75      2.29 o 
   6   8   1       36.20       35.17      4.45 o 
   7   8   1       43.59       38.55      4.90 o 
  -8   9   1       79.10       91.60      4.44 o 
  -7   9   1        0.01       -0.25      1.82 o 
  -6   9   1       39.54       37.42      2.39 o 
  -5   9   1      512.35      528.28      6.30 o 
  -4   9   1       15.27       13.60      0.72 o 
  -3   9   1      284.44      278.76      2.72 o 
  -2   9   1      387.86      385.13      3.13 o 
  -1   9   1       33.21       43.07      0.92 o 
   0   9   1      217.32      222.20      2.02 o 
   1   9   1      632.39      656.65      5.46 o 
   2   9   1       16.89       20.06      0.70 o 
   3   9   1       64.10       56.24      1.35 o 
   4   9   1      196.46      179.78      3.48 o 
   5   9   1       12.51       10.44      1.49 o 
   6   9   1       41.12       43.09      3.01 o 
   7   9   1        3.53        5.24      3.06 o 
  -8  10   1       34.72       34.34      2.96 o 
  -7  10   1       11.24       11.11      1.88 o 
  -6  10   1       69.63       74.58      3.03 o 
  -5  10   1      112.30      113.58      2.79 o 
  -4  10   1      199.10      224.14      2.60 o 
  -3  10   1        0.83        0.74      0.35 o 
  -2  10   1      245.08      216.87      2.26 o 
  -1  10   1      639.66      766.38      5.35 o 
   0  10   1      431.14      481.94      3.70 o 
   1  10   1      516.74      593.78      4.31 o 
   2  10   1      787.99      816.89      5.01 o 
   3  10   1        2.18        1.21      0.41 o 
   4  10   1       44.68       46.35      1.84 o 
   5  10   1       68.11       70.45      2.99 o 
   6  10   1        4.29        3.40      1.45 o 
   7  10   1       54.36       43.98      6.52 o 
  -8  11   1       14.38       14.45      2.26 o 
  -7  11   1       56.51       59.33      3.53 o 
  -6  11   1        0.84        0.19      1.04 o 
  -5  11   1        0.01       -0.93      0.93 o 
  -4  11   1        0.94        0.58      0.52 o 
  -3  11   1      496.88      532.16      4.29 o 
  -2  11   1       18.04       30.49      0.94 o 
  -1  11   1       52.76       49.03      1.16 o 
   0  11   1     1624.34     1553.34      9.46 o 
   1  11   1      117.12      116.08      1.59 o 
   2  11   1      352.86      356.59      2.82 o 
   3  11   1      235.29      217.13      2.82 o 
   4  11   1       29.46       32.17      1.67 o 
   5  11   1        2.63        2.79      1.32 o 
   6  11   1       50.52       52.12      4.83 o 
   7  11   1       47.61       44.45      4.36 o 
  -8  12   1        0.01        0.40      1.55 o 
  -7  12   1      104.65      100.79      5.38 o 
  -6  12   1        3.73        5.18      1.71 o 
  -5  12   1       52.55       55.00      2.63 o 
  -4  12   1      115.20      110.77      1.93 o 
  -3  12   1      290.24      297.97      3.05 o 
  -2  12   1     1649.21     1785.69     10.41 o 
  -1  12   1     1232.73     1309.83      7.56 o 
   0  12   1      704.73      809.62      5.42 o 
   1  12   1     1366.77     1346.01      7.53 o 
   2  12   1      368.94      364.52      3.38 o 
   3  12   1      150.40      144.09      2.44 o 
   4  12   1      183.64      178.92      3.20 o 
   5  12   1        1.56        2.74      1.38 o 
   6  12   1       57.51       59.27      3.57 o 
   7  12   1       48.62       50.40      4.54 o 
  -8  13   1        4.02        2.36      1.64 o 
  -7  13   1      191.57      195.28      5.39 o 
  -6  13   1        6.90        8.81      1.55 o 
  -5  13   1      219.30      221.99      4.81 o 
  -4  13   1      410.42      414.09      4.57 o 
  -3  13   1        0.05        0.55      0.42 o 
  -2  13   1      187.68      195.06      2.30 o 
  -1  13   1      331.82      333.90      2.77 o 
   0  13   1     1152.20     1167.85      7.33 o 
   1  13   1       11.67       19.87      0.76 o 
   2  13   1      288.54      297.27      3.04 o 
   3  13   1       45.35       50.53      1.68 o 
   4  13   1      369.05      382.83      5.22 o 
   5  13   1      108.05       98.49      3.68 o 
   6  13   1       12.38       12.36      1.95 o 
   7  13   1       11.17       11.83      2.76 o 
  -8  14   1       38.74       35.88      3.10 o 
  -7  14   1      207.13      204.04      5.57 o 
  -6  14   1        4.11        3.83      1.31 o 
  -5  14   1       17.55       18.67      1.77 o 
  -4  14   1       42.92       45.55      1.54 o 
  -3  14   1      444.88      452.81      4.10 o 
  -2  14   1      532.05      566.25      4.52 o 
  -1  14   1       76.85       92.96      1.52 o 
   0  14   1       66.07       87.54      1.50 o 
   1  14   1       77.56       72.74      1.27 o 
   2  14   1      333.08      315.45      3.37 o 
   3  14   1        0.13        0.83      0.81 o 
   4  14   1       19.18       20.63      1.82 o 
   5  14   1      755.38      720.98     10.43 o 
   6  14   1        1.46        3.60      1.53 o 
   7  14   1        0.00       -1.85      1.85 o 
  -8  15   1        3.62        4.53      1.76 o 
  -7  15   1       27.66       27.32      2.67 o 
  -6  15   1       28.10       31.71      2.84 o 
  -5  15   1      459.84      445.90      8.48 o 
  -4  15   1       34.91       36.46      1.76 o 
  -3  15   1      369.05      381.56      3.77 o 
  -2  15   1       23.52       22.20      1.10 o 
  -1  15   1      614.63      633.08      4.45 o 
   0  15   1       11.09       16.97      0.85 o 
   1  15   1      483.64      536.84      4.37 o 
   2  15   1        4.82        4.57      0.60 o 
   3  15   1       17.17       16.99      1.36 o 
   4  15   1        1.88        0.38      0.86 o 
   5  15   1      151.86      149.11      4.57 o 
   6  15   1        9.91        7.54      1.79 o 
   7  15   1       25.87       29.25      3.73 o 
  -8  16   1        5.23        6.17      1.82 o 
  -7  16   1       50.52       54.24      3.58 o 
  -6  16   1        3.44        1.93      1.25 o 
  -5  16   1      146.93      150.30      4.46 o 
  -4  16   1       34.00       37.09      1.97 o 
  -3  16   1      155.37      180.39      2.54 o 
  -2  16   1       35.75       37.77      1.26 o 
  -1  16   1       68.19       71.38      1.64 o 
   0  16   1       15.53       10.84      0.75 o 
   1  16   1      525.74      485.30      4.18 o 
   2  16   1      749.55      725.28      6.23 o 
   3  16   1     1314.09     1249.01     10.90 o 
   4  16   1       82.77       86.02      2.55 o 
   5  16   1       69.10       67.32      3.70 o 
   6  16   1        5.27        3.72      1.51 o 
   7  16   1        0.62        2.27      2.08 o 
  -8  17   1       24.20       22.18      2.68 o 
  -7  17   1       61.09       53.95      3.54 o 
  -6  17   1        1.06        0.20      1.20 o 
  -5  17   1      311.72      294.54      6.01 o 
  -4  17   1      284.51      266.87      4.54 o 
  -3  17   1      234.78      220.51      3.06 o 
  -2  17   1      432.01      411.62      3.76 o 
  -1  17   1        9.39       12.93      0.95 o 
   0  17   1       47.64       47.64      1.42 o 
   1  17   1      243.99      263.40      2.97 o 
   2  17   1       14.81       19.50      1.42 o 
   3  17   1       52.40       52.15      2.46 o 
   4  17   1       16.13       18.95      1.83 o 
   5  17   1        9.95        8.30      1.83 o 
   6  17   1       20.72       14.10      2.13 o 
   7  17   1        0.15        2.80      2.36 o 
  -8  18   1       21.63       24.39      2.79 o 
  -7  18   1       49.44       48.09      3.41 o 
  -6  18   1        0.43        0.80      1.27 o 
  -5  18   1      103.91      101.64      3.37 o 
  -4  18   1      279.94      275.33      4.86 o 
  -3  18   1      713.20      699.55      6.48 o 
  -2  18   1      531.50      465.45      4.15 o 
  -1  18   1      542.55      530.36      4.35 o 
   0  18   1      425.97      386.27      3.80 o 
   1  18   1       17.72       21.67      1.13 o 
   2  18   1      196.37      191.13      3.48 o 
   3  18   1     1194.55     1115.02     10.30 o 
   4  18   1       14.19       16.09      2.06 o 
   5  18   1      171.60      156.29      4.86 o 
   6  18   1        1.71       -0.77      2.01 o 
   7  18   1        1.95        3.88      1.86 o 
  -8  19   1        0.16       -3.55      3.55 o 
  -7  19   1      175.96      167.61      5.30 o 
  -6  19   1      187.65      191.42      4.91 o 
  -5  19   1       10.51       10.05      1.66 o 
  -4  19   1      375.92      375.85      5.70 o 
  -3  19   1     1219.16     1182.78      9.39 o 
  -2  19   1      823.72      744.84      6.31 o 
  -1  19   1       75.60       70.34      1.52 o 
   0  19   1     1880.05     1718.02     11.79 o 
   1  19   1     2136.17     2031.93     13.70 o 
   2  19   1      897.55      833.19      8.25 o 
   3  19   1       88.73       83.19      2.53 o 
   4  19   1      282.34      290.25      5.76 o 
   5  19   1      110.17       99.90      4.09 o 
   6  19   1        0.82        1.92      1.61 o 
   7  19   1      117.90      119.08      5.36 o 
  -7  20   1      247.50      246.91      6.45 o 
  -6  20   1       26.80       28.48      2.88 o 
  -5  20   1        4.19        3.49      1.32 o 
  -4  20   1      134.89      137.74      3.94 o 
  -3  20   1       27.17       27.56      1.55 o 
  -2  20   1       79.96       65.82      1.81 o 
  -1  20   1       24.03       27.67      1.33 o 
   0  20   1      337.97      300.85      4.35 o 
   1  20   1       12.62       15.71      1.13 o 
   2  20   1      186.89      182.55      3.52 o 
   3  20   1        0.69        2.65      0.87 o 
   4  20   1      128.51      111.42      4.74 o 
   5  20   1      114.41       99.12      4.10 o 
   6  20   1        0.03        0.08      1.46 o 
  -7  21   1       22.69       17.23      2.38 o 
  -6  21   1        1.52       -1.07      1.07 o 
  -5  21   1      103.15      100.56      3.51 o 
  -4  21   1       24.60       21.66      1.92 o 
  -3  21   1       61.47       68.68      2.31 o 
  -2  21   1       39.58       52.34      1.93 o 
  -1  21   1      109.05      112.42      2.26 o 
   0  21   1      304.56      324.93      4.14 o 
   1  21   1      430.97      398.23      4.79 o 
   2  21   1       32.76       40.15      2.04 o 
   3  21   1       17.24       22.78      1.85 o 
   4  21   1        0.00        0.02      0.99 o 
   5  21   1        2.04        0.57      1.45 o 
   6  21   1        3.50        0.53      1.60 o 
  -7  22   1        7.07        6.90      1.91 o 
  -6  22   1        2.84        2.52      1.65 o 
  -5  22   1       46.57       46.49      2.92 o 
  -4  22   1        1.94        2.97      1.23 o 
  -3  22   1        7.79        4.97      1.06 o 
  -2  22   1      551.13      492.97      5.44 o 
  -1  22   1       24.59       30.32      1.48 o 
   0  22   1      918.86      860.98      7.66 o 
   1  22   1      628.07      539.30      5.81 o 
   2  22   1       84.76       75.25      2.46 o 
   3  22   1       13.42       16.27      1.63 o 
   4  22   1        4.17        3.57      1.96 o 
   5  22   1        0.20        1.82      1.56 o 
   6  22   1       38.48       41.77      3.40 o 
  -7  23   1       29.33       26.99      2.82 o 
  -6  23   1        0.10       -1.30      1.31 o 
  -5  23   1      140.80      142.83      4.27 o 
  -4  23   1       45.57       46.23      2.76 o 
  -3  23   1      195.13      187.46      3.64 o 
  -2  23   1      305.40      272.25      3.99 o 
  -1  23   1      221.90      224.30      3.34 o 
   0  23   1     1108.35      974.05      8.46 o 
   1  23   1      347.15      323.02      4.71 o 
   2  23   1        0.36        0.15      0.82 o 
   3  23   1        4.92        6.48      1.24 o 
   4  23   1        2.97        1.87      1.40 o 
   5  23   1        2.43        0.32      1.48 o 
   6  23   1       47.73       45.60      4.66 o 
  -7  24   1        2.01        1.55      1.55 o 
  -6  24   1        6.72        4.52      1.63 o 
  -5  24   1      243.03      244.08      5.94 o 
  -4  24   1       11.27       11.36      1.72 o 
  -3  24   1        6.57       10.30      1.31 o 
  -2  24   1       46.74       47.42      2.04 o 
  -1  24   1        5.45        5.59      1.00 o 
   0  24   1        7.45        9.78      1.19 o 
   1  24   1      213.83      204.23      3.80 o 
   2  24   1        0.00        0.98      1.12 o 
   3  24   1       20.58       20.69      2.22 o 
   4  24   1      120.88      125.65      4.46 o 
   5  24   1        1.81       -1.28      1.55 o 
   6  24   1       13.99       10.98      2.17 o 
  -7  25   1       49.47       52.95      4.20 o 
  -6  25   1        2.12        1.70      1.49 o 
  -5  25   1       63.70       65.20      3.53 o 
  -4  25   1       14.72       13.15      1.92 o 
  -3  25   1       48.09       40.15      2.24 o 
  -2  25   1      100.51       95.50      2.53 o 
  -1  25   1        0.08       -0.31      0.81 o 
   0  25   1       30.45       26.19      1.61 o 
   1  25   1        1.15        3.09      0.98 o 
   2  25   1       61.90       69.33      2.92 o 
   3  25   1       13.20       13.65      2.11 o 
   4  25   1       47.46       52.00      3.53 o 
   5  25   1       60.90       64.41      4.09 o 
   6  25   1        0.51        2.64      1.83 o 
  -6  26   1       27.39       28.64      2.62 o 
  -5  26   1       53.99       53.32      4.43 o 
  -4  26   1       11.46       12.80      1.87 o 
  -3  26   1      273.96      272.19      4.83 o 
  -2  26   1        2.97        1.53      0.98 o 
  -1  26   1       61.37       63.71      2.28 o 
   0  26   1        3.37        3.03      0.87 o 
   1  26   1      281.43      239.67      4.42 o 
   2  26   1        2.17        4.95      1.43 o 
   3  26   1      192.02      204.95      5.00 o 
   4  26   1        8.24        8.32      1.87 o 
   5  26   1       51.10       46.11      3.95 o 
  -6  27   1       25.70       21.79      2.46 o 
  -5  27   1       60.56       54.64      3.65 o 
  -4  27   1       40.06       39.61      2.78 o 
  -3  27   1       42.38       39.45      2.33 o 
  -2  27   1      151.16      153.17      3.60 o 
  -1  27   1        0.59        2.74      0.96 o 
   0  27   1      128.46      123.57      2.91 o 
   1  27   1       44.60       41.25      2.66 o 
   2  27   1      166.50      163.62      4.44 o 
   3  27   1       39.76       42.77      2.99 o 
   4  27   1       10.15        9.01      1.92 o 
   5  27   1        0.32       -0.74      1.60 o 
  -6  28   1        0.02       -0.10      1.75 o 
  -5  28   1        0.54       -0.47      1.41 o 
  -4  28   1       55.45       52.89      3.22 o 
  -3  28   1        9.36        6.61      1.48 o 
  -2  28   1        2.38        3.23      1.24 o 
  -1  28   1      228.57      228.55      4.27 o 
   0  28   1        9.72        6.92      1.34 o 
   1  28   1       29.54       24.16      2.20 o 
   2  28   1        1.22        1.32      1.32 o 
   3  28   1       26.83       35.74      2.72 o 
   4  28   1       13.31       11.78      2.16 o 
   5  28   1       67.92       68.06      4.31 o 
  -6  29   1        4.15        2.88      1.52 o 
  -5  29   1        7.96        6.21      1.91 o 
  -4  29   1        8.84        9.26      1.91 o 
  -3  29   1       52.44       61.54      3.31 o 
  -2  29   1       28.80       27.42      2.15 o 
  -1  29   1       68.35       68.77      2.92 o 
   0  29   1       50.68       45.01      2.57 o 
   1  29   1        5.13        5.11      1.52 o 
   2  29   1       17.01       19.56      2.17 o 
   3  29   1        6.52        2.87      1.64 o 
   4  29   1       18.78       23.89      3.24 o 
   5  29   1        0.20        1.77      1.69 o 
  -5  30   1       16.09       15.80      2.31 o 
  -4  30   1       52.52       61.89      3.57 o 
  -3  30   1       17.89       17.05      2.04 o 
  -2  30   1      103.40      108.60      3.82 o 
  -1  30   1       21.37       24.99      2.16 o 
   0  30   1        2.63        4.49      1.33 o 
   1  30   1      177.32      172.46      4.68 o 
   2  30   1       15.32       15.42      2.08 o 
   3  30   1       80.70       88.50      5.28 o 
   4  30   1       26.23       25.65      2.77 o 
  -5  31   1       20.10       18.07      2.44 o 
  -4  31   1       28.87       27.03      2.92 o 
  -3  31   1       87.67      103.66      4.48 o 
  -2  31   1        5.06        7.61      1.80 o 
  -1  31   1       28.92       28.74      2.27 o 
   0  31   1        5.67        8.10      1.58 o 
   1  31   1       12.52        9.66      1.83 o 
   2  31   1        4.93        3.36      1.60 o 
   3  31   1       15.80       17.12      2.45 o 
   4  31   1        0.04       -1.58      1.58 o 
  -5  32   1        9.48        4.89      1.90 o 
  -4  32   1       53.66       52.35      3.81 o 
  -3  32   1       63.66       73.45      4.22 o 
  -2  32   1      204.52      204.16      5.27 o 
  -1  32   1      208.54      207.07      5.76 o 
   0  32   1      191.23      202.43      4.77 o 
   1  32   1      273.82      295.27      5.80 o 
   2  32   1      102.05      110.18      4.59 o 
   3  32   1       29.51       31.73      2.97 o 
   4  32   1       25.14       24.63      2.79 o 
  -4  33   1       44.82       42.45      3.81 o 
  -3  33   1        8.42        8.41      2.22 o 
  -2  33   1        1.92        2.48      1.60 o 
  -1  33   1       21.79       20.51      2.68 o 
   0  33   1        7.10        7.00      1.73 o 
   1  33   1        0.00        2.41      1.44 o 
   2  33   1        3.99        1.07      1.42 o 
   3  33   1       51.11       51.61      3.80 o 
  -4  34   1       18.40       18.18      2.74 o 
  -3  34   1        0.65       -1.88      1.88 o 
  -2  34   1       16.16       17.08      2.46 o 
  -1  34   1       46.06       50.06      5.13 o 
   0  34   1        0.35        1.29      1.55 o 
   1  34   1        0.66       -0.36      1.44 o 
   2  34   1        4.71        1.99      1.91 o 
   3  34   1       72.38       76.61      4.52 o 
  -4  35   1       79.67       89.87      4.96 o 
  -3  35   1       23.06       24.75      2.89 o 
  -2  35   1        7.64       13.13      2.66 o 
  -1  35   1        0.75       -0.47      2.48 o 
   0  35   1       67.34       85.79      4.62 o 
   1  35   1       25.10       23.09      2.34 o 
   2  35   1      108.44      121.25      4.80 o 
   3  35   1       64.87       71.67      4.48 o 
  -3  36   1        9.05        9.44      2.19 o 
  -2  36   1      158.85      169.65      6.50 o 
  -1  36   1        0.13       -1.64      1.64 o 
   0  36   1      167.26      181.06      5.82 o 
   1  36   1      111.30      115.65      4.10 o 
   2  36   1       30.21       27.18      2.50 o 
  -2  37   1       12.84       16.18      4.77 o 
  -1  37   1       18.59       12.54      2.57 o 
   0  37   1      118.27      123.47      6.65 o 
   1  37   1       19.09       20.52      2.31 o 
  -1  38   1        0.19       -1.72      1.72 o 
   0  38   1       35.78       32.60      3.32 o 
  -9   0   2       34.77       27.17      5.94 o 
  -8   0   2       72.37       70.27      5.84 o 
  -7   0   2       27.89       29.66      4.08 o 
  -6   0   2      722.67      726.73     17.07 o 
  -5   0   2      121.49      135.53      3.05 o 
  -4   0   2       18.27       26.38      1.24 o 
  -3   0   2     2529.50     2739.64     24.43 o 
  -2   0   2    53161.40    48366.58    469.84 o 
  -1   0   2       35.40       56.53      1.78 o 
   1   0   2     1347.66     1421.78     13.52 o 
   2   0   2      351.55      369.94      4.34 o 
   3   0   2       50.06       47.66      1.75 o 
   4   0   2        1.12       -0.05      1.51 o 
   5   0   2      726.64      757.90     14.35 o 
   6   0   2        6.87       13.06      4.13 o 
   7   0   2       58.02       61.72      7.35 o 
  -9   1   2       56.55       52.24      5.45 o 
  -8   1   2       22.27       22.84      2.98 o 
  -7   1   2        7.57        8.78      1.46 o 
  -6   1   2       18.68       21.41      1.73 o 
  -5   1   2       45.73       48.51      1.47 o 
  -4   1   2      794.80      895.50      5.54 o 
  -3   1   2      261.68      326.74      3.18 o 
  -2   1   2     9898.55    10541.62     74.96 o 
  -1   1   2       82.98      109.58      1.78 o 
   0   1   2        5.99        0.52      0.36 o 
   1   1   2       42.97       30.30      1.24 o 
   2   1   2      468.37      493.24      3.83 o 
   3   1   2       92.44       86.07      1.61 o 
   4   1   2      172.10      162.99      3.59 o 
   5   1   2        2.04        4.18      1.45 o 
   6   1   2       18.75       19.23      3.31 o 
   7   1   2       10.63       17.57      2.92 o 
  -9   2   2       10.26        8.85      2.56 o 
  -8   2   2        8.93        5.48      2.62 o 
  -7   2   2       37.08       37.46      2.38 o 
  -6   2   2      242.42      263.70      7.38 o 
  -5   2   2      161.14      155.30      2.53 o 
  -4   2   2       16.31       21.94      0.81 o 
  -3   2   2     2748.27     2965.08     18.91 o 
  -2   2   2     1136.88     1264.60      9.08 o 
  -1   2   2       99.01      105.89      1.47 o 
   0   2   2     1545.34     1490.39     30.12 o 
   1   2   2      634.31      652.30      5.22 o 
   2   2   2      423.18      402.24      3.33 o 
   3   2   2      105.69       95.22      1.70 o 
   4   2   2      279.71      264.31      4.62 o 
   5   2   2       74.42       75.54      3.35 o 
   6   2   2       16.93       13.82      2.92 o 
   7   2   2       27.34       36.28      4.51 o 
  -9   3   2       31.43       26.07      3.72 o 
  -8   3   2       10.36       12.14      2.16 o 
  -7   3   2        0.10       -0.23      1.01 o 
  -6   3   2       62.33       70.02      2.54 o 
  -5   3   2        3.72        3.06      0.65 o 
  -4   3   2      826.47      868.35      6.04 o 
  -3   3   2       20.98       20.14      0.83 o 
  -2   3   2     1054.47     1133.27      7.01 o 
  -1   3   2     2067.70     2123.04     18.52 o 
   0   3   2      131.83      170.88      2.02 o 
   1   3   2      602.08      647.26      4.71 o 
   2   3   2      849.95      970.95      6.41 o 
   3   3   2      162.54      178.34      2.34 o 
   4   3   2     1292.63     1274.19     13.01 o 
   5   3   2        0.03        1.55      1.53 o 
   6   3   2       18.24       21.07      3.40 o 
   7   3   2        0.01        7.36      1.91 o 
  -9   4   2       67.57       64.51      6.09 o 
  -8   4   2       19.99       17.84      2.39 o 
  -7   4   2        1.15        1.45      1.11 o 
  -6   4   2       47.11       50.21      2.61 o 
  -5   4   2       44.83       47.47      1.54 o 
  -4   4   2        3.47        3.64      0.46 o 
  -3   4   2       97.11      105.96      1.68 o 
  -2   4   2     1226.72     1371.79      9.60 o 
  -1   4   2      284.02      286.26      3.02 o 
   0   4   2       26.83       34.59      0.67 o 
   1   4   2     4091.91     4301.89     27.75 o 
   2   4   2        1.43        4.17      0.41 o 
   3   4   2      113.22      115.92      2.02 o 
   4   4   2      276.40      265.39      5.04 o 
   5   4   2      273.14      276.82      6.93 o 
   6   4   2        8.46        9.95      2.64 o 
   7   4   2        0.10        4.77      3.73 o 
  -9   5   2        1.12       -0.80      2.92 o 
  -8   5   2        8.24       11.53      2.13 o 
  -7   5   2      122.96      126.69      3.58 o 
  -6   5   2        0.60       -0.12      0.87 o 
  -5   5   2       12.98       10.85      0.89 o 
  -4   5   2      523.66      592.45      4.64 o 
  -3   5   2       22.71       26.11      0.78 o 
  -2   5   2     1477.37     1531.18     10.75 o 
  -1   5   2     2302.82     2336.17     14.65 o 
   0   5   2       54.80       46.60      1.03 o 
   1   5   2        0.15        0.32      0.30 o 
   2   5   2      387.87      430.19      3.52 o 
   3   5   2      297.82      284.09      3.54 o 
   4   5   2      345.08      340.13      5.67 o 
   5   5   2      129.75      127.86      3.56 o 
   6   5   2       40.71       33.65      4.96 o 
   7   5   2        9.91       12.54      3.02 o 
  -9   6   2       26.09       22.87      3.31 o 
  -8   6   2        6.89        6.35      1.84 o 
  -7   6   2       23.93       23.57      2.48 o 
  -6   6   2      579.88      597.35      7.54 o 
  -5   6   2       16.15       15.67      1.13 o 
  -4   6   2        0.21        0.91      0.48 o 
  -3   6   2      683.49      688.02      4.87 o 
  -2   6   2      652.21      671.45      4.29 o 
  -1   6   2      766.77      719.66      4.89 o 
   0   6   2       18.71       26.41      0.99 o 
   1   6   2     3439.03     3469.14     21.15 o 
   2   6   2      221.47      254.02      2.60 o 
   3   6   2       17.85       18.06      1.01 o 
   4   6   2      490.27      487.22      6.47 o 
   5   6   2      106.68      101.43      3.62 o 
   6   6   2       89.92       84.68      5.74 o 
   7   6   2        5.17        9.85      3.26 o 
  -9   7   2       10.78       15.75      3.14 o 
  -8   7   2        0.53        1.25      1.58 o 
  -7   7   2       47.24       48.60      3.30 o 
  -6   7   2       58.22       64.08      2.49 o 
  -5   7   2      716.98      722.35      6.14 o 
  -4   7   2      396.87      375.99      3.44 o 
  -3   7   2        7.74       19.75      0.74 o 
  -2   7   2       75.59       73.47      1.14 o 
  -1   7   2      243.08      255.02      2.26 o 
   0   7   2      250.09      286.22      2.40 o 
   1   7   2     1854.82     1969.01     12.80 o 
   2   7   2        6.34        1.43      0.31 o 
   3   7   2      690.60      693.89      5.95 o 
   4   7   2      100.70       95.65      2.79 o 
   5   7   2      443.77      427.71      8.30 o 
   6   7   2        0.01        0.67      1.89 o 
   7   7   2        6.50       10.82      3.98 o 
  -9   8   2       94.51       89.64      4.91 o 
  -8   8   2       39.75       44.22      3.45 o 
  -7   8   2        1.51       -1.25      1.25 o 
  -6   8   2      103.48      105.95      3.65 o 
  -5   8   2      107.36      109.58      2.18 o 
  -4   8   2      193.64      209.52      2.45 o 
  -3   8   2      974.40      967.06      6.23 o 
  -2   8   2      302.56      339.47      2.93 o 
  -1   8   2      647.82      634.90      4.36 o 
   0   8   2     2720.64     2797.81     16.55 o 
   1   8   2      509.36      522.48      4.63 o 
   2   8   2       92.12       92.33      1.46 o 
   3   8   2      128.00      113.18      2.35 o 
   4   8   2        3.89        5.34      1.04 o 
   5   8   2      209.89      217.88      5.86 o 
   6   8   2        5.17        9.03      4.76 o 
   7   8   2       33.99       27.67      3.57 o 
  -9   9   2       67.09       61.42      5.71 o 
  -8   9   2       32.20       32.65      3.06 o 
  -7   9   2       94.67      101.05      4.24 o 
  -6   9   2       13.94       15.33      1.71 o 
  -5   9   2       58.03       58.21      1.68 o 
  -4   9   2      947.61      986.08      6.63 o 
  -3   9   2      848.90      923.30      6.30 o 
  -2   9   2      923.42      961.18      6.32 o 
  -1   9   2      898.39      941.66      6.54 o 
   0   9   2     5920.57     6192.74     40.42 o 
   1   9   2       35.37       31.80      1.01 o 
   2   9   2       45.66       44.47      1.06 o 
   3   9   2       25.09       28.18      1.18 o 
   4   9   2        7.67        6.84      1.08 o 
   5   9   2       20.15       19.84      2.36 o 
   6   9   2       27.59       25.02      3.08 o 
   7   9   2       11.79       12.80      4.45 o 
  -9  10   2      116.57      120.47      5.13 o 
  -8  10   2       14.45       18.17      2.53 o 
  -7  10   2      406.13      406.24      8.18 o 
  -6  10   2      302.58      302.95      4.85 o 
  -5  10   2       56.99       60.19      1.82 o 
  -4  10   2       41.61       46.22      1.20 o 
  -3  10   2      288.43      306.91      2.83 o 
  -2  10   2      467.66      461.50      3.73 o 
  -1  10   2     1068.30     1080.36      7.75 o 
   0  10   2       86.32       88.94      1.44 o 
   1  10   2       28.80       30.69      1.28 o 
   2  10   2       91.83       79.40      1.43 o 
   3  10   2       19.48       21.61      1.20 o 
   4  10   2        4.28        6.16      1.11 o 
   5  10   2        9.33        7.75      1.81 o 
   6  10   2        0.90        0.43      2.22 o 
   7  10   2        1.06        7.87      2.18 o 
  -9  11   2        1.31        1.03      1.78 o 
  -8  11   2      121.35      113.16      4.77 o 
  -7  11   2        0.32        3.32      1.55 o 
  -6  11   2        7.34        8.80      1.43 o 
  -5  11   2        4.96        5.39      0.82 o 
  -4  11   2        0.14        0.39      0.39 o 
  -3  11   2     1240.54     1257.49      7.92 o 
  -2  11   2      915.03      958.88      6.56 o 
  -1  11   2      895.15      957.56      6.69 o 
   0  11   2      307.63      307.17      3.14 o 
   1  11   2       41.16       25.88      0.93 o 
   2  11   2      462.83      455.41      3.89 o 
   3  11   2        3.34        2.59      0.69 o 
   4  11   2        2.19        4.20      1.25 o 
   5  11   2        2.38        1.79      1.48 o 
   6  11   2        1.77       -1.12      1.42 o 
   7  11   2        0.72        1.99      2.03 o 
  -9  12   2        4.44        4.98      2.05 o 
  -8  12   2        1.66        2.62      1.81 o 
  -7  12   2      536.29      526.39      9.60 o 
  -6  12   2      416.52      413.19      7.06 o 
  -5  12   2      137.64      138.66      3.10 o 
  -4  12   2        6.76       12.60      0.99 o 
  -3  12   2       59.15       67.71      1.38 o 
  -2  12   2       41.06       38.50      1.11 o 
  -1  12   2     1483.62     1629.93     10.50 o 
   0  12   2       95.63      124.86      1.85 o 
   1  12   2       83.14       80.13      1.58 o 
   2  12   2       67.72       68.10      1.58 o 
   3  12   2      194.49      177.45      3.61 o 
   4  12   2      109.38      100.18      2.93 o 
   5  12   2        0.81       -0.18      1.68 o 
   6  12   2       14.09       20.72      3.00 o 
   7  12   2       52.52       46.68      9.94 o 
  -9  13   2        0.00       -0.53      2.25 o 
  -8  13   2       18.30       15.28      2.66 o 
  -7  13   2      241.17      242.95      7.55 o 
  -6  13   2        7.45        8.60      1.58 o 
  -5  13   2        0.61        1.76      0.79 o 
  -4  13   2      151.22      152.02      2.56 o 
  -3  13   2      313.77      339.24      3.26 o 
  -2  13   2      368.87      365.92      3.41 o 
  -1  13   2     1998.18     2023.89     13.41 o 
   0  13   2      205.73      204.55      2.78 o 
   1  13   2      258.46      222.10      2.83 o 
   2  13   2      218.92      214.01      3.97 o 
   3  13   2       75.75       66.43      2.36 o 
   4  13   2        2.99        1.67      1.03 o 
   5  13   2      104.65       98.60      4.30 o 
   6  13   2        2.21        2.53      1.63 o 
   7  13   2       29.69       40.87      4.48 o 
  -8  14   2        0.79        1.95      1.60 o 
  -7  14   2       18.97       14.64      2.27 o 
  -6  14   2        0.10       -1.07      1.07 o 
  -5  14   2       52.87       55.15      2.14 o 
  -4  14   2       35.71       38.82      1.59 o 
  -3  14   2       19.36       20.28      0.98 o 
  -2  14   2      311.74      385.73      3.63 o 
  -1  14   2      333.31      345.75      3.00 o 
   0  14   2       11.86       12.50      0.76 o 
   1  14   2      388.57      358.67      3.82 o 
   2  14   2      105.96      101.42      2.33 o 
   3  14   2      232.20      214.52      4.41 o 
   4  14   2      174.84      166.65      3.81 o 
   5  14   2        0.41        0.06      1.40 o 
   6  14   2        0.53       -1.19      1.85 o 
   7  14   2        3.36        3.74      2.66 o 
  -8  15   2       70.47       66.21      4.26 o 
  -7  15   2      231.32      222.83      6.23 o 
  -6  15   2        7.55        5.01      1.77 o 
  -5  15   2      148.71      150.20      3.24 o 
  -4  15   2      949.81      946.58      7.79 o 
  -3  15   2      248.89      225.09      2.71 o 
  -2  15   2       16.81       24.57      1.02 o 
  -1  15   2       19.79       15.87      0.78 o 
   0  15   2      588.43      570.82      4.86 o 
   1  15   2        0.08        0.38      0.44 o 
   2  15   2      283.42      295.22      4.58 o 
   3  15   2      338.71      340.41      5.78 o 
   4  15   2       11.37        9.60      1.58 o 
   5  15   2       27.89       32.11      3.02 o 
   6  15   2        4.54        5.12      1.86 o 
  -8  16   2       20.65       22.03      3.40 o 
  -7  16   2      243.69      237.14      6.47 o 
  -6  16   2        8.13        7.10      1.51 o 
  -5  16   2      123.21      116.32      3.22 o 
  -4  16   2      407.24      392.50      4.61 o 
  -3  16   2      211.18      217.39      2.92 o 
  -2  16   2       93.79       95.04      1.73 o 
  -1  16   2      124.87      129.23      1.78 o 
   0  16   2      211.39      178.10      2.44 o 
   1  16   2       40.11       48.93      2.12 o 
   2  16   2       54.15       48.48      2.15 o 
   3  16   2     3133.29     2906.32     25.08 o 
   4  16   2       22.52       16.58      1.89 o 
   5  16   2       28.31       29.19      3.75 o 
   6  16   2        0.15       -0.71      2.14 o 
  -8  17   2        8.92       12.25      2.37 o 
  -7  17   2       19.79       21.03      2.59 o 
  -6  17   2        5.59        5.48      1.65 o 
  -5  17   2        0.84        1.84      1.18 o 
  -4  17   2        0.09       -0.42      0.73 o 
  -3  17   2       27.12       32.06      1.42 o 
  -2  17   2      164.67      162.14      2.32 o 
  -1  17   2      136.40      110.20      1.78 o 
   0  17   2      602.41      536.65      4.78 o 
   1  17   2       70.46       71.06      2.38 o 
   2  17   2      115.34      136.76      3.43 o 
   3  17   2       10.66       19.10      1.83 o 
   4  17   2       14.67       17.40      1.97 o 
   5  17   2       28.61       30.37      3.02 o 
   6  17   2       38.34       36.57      3.38 o 
  -8  18   2       73.94       69.63      4.55 o 
  -7  18   2        1.77        2.41      1.67 o 
  -6  18   2       59.32       59.40      3.39 o 
  -5  18   2       57.11       54.89      3.02 o 
  -4  18   2        4.75        4.41      1.01 o 
  -3  18   2        0.28        0.47      0.68 o 
  -2  18   2      232.94      223.28      3.00 o 
  -1  18   2       71.20       81.26      1.78 o 
   0  18   2        0.29       -0.30      0.68 o 
   1  18   2      457.77      448.92      6.97 o 
   2  18   2        2.60        5.78      1.08 o 
   3  18   2      128.83      122.52      3.55 o 
   4  18   2      139.43      120.53      4.03 o 
   5  18   2       32.61       28.97      3.50 o 
   6  18   2       58.96       58.24      4.20 o 
  -8  19   2        0.22       -0.11      1.64 o 
  -7  19   2      114.30      112.73      4.74 o 
  -6  19   2        6.65        6.42      1.67 o 
  -5  19   2        3.28        4.54      1.39 o 
  -4  19   2      457.53      404.41      5.45 o 
  -3  19   2      485.88      484.13      5.13 o 
  -2  19   2       47.18       48.55      1.76 o 
  -1  19   2      246.20      193.27      2.90 o 
   0  19   2      375.00      394.23      4.73 o 
   1  19   2      188.78      162.36      3.46 o 
   2  19   2        1.97        3.88      0.84 o 
   3  19   2       59.31       62.32      3.48 o 
   4  19   2       60.92       50.33      3.63 o 
   5  19   2        7.31        5.67      2.09 o 
   6  19   2        1.08       -0.30      1.57 o 
  -8  20   2        7.13        6.54      2.03 o 
  -7  20   2        6.17        8.71      2.01 o 
  -6  20   2       69.25       75.00      3.62 o 
  -5  20   2      148.83      147.21      4.28 o 
  -4  20   2     1287.40     1235.92     11.92 o 
  -3  20   2      162.02      151.60      3.02 o 
  -2  20   2       12.79       13.84      1.54 o 
  -1  20   2       71.98       57.43      1.74 o 
   0  20   2      822.58      774.53      7.37 o 
   1  20   2      443.72      408.14      5.78 o 
   2  20   2      155.21      150.02      3.89 o 
   3  20   2       96.50       88.45      3.89 o 
   4  20   2        7.55        8.13      1.97 o 
   5  20   2        0.01        0.40      1.52 o 
   6  20   2        7.76        7.78      2.06 o 
  -8  21   2        6.08        4.00      2.12 o 
  -7  21   2       17.61       22.21      5.89 o 
  -6  21   2       10.74        8.56      1.79 o 
  -5  21   2      185.90      179.34      4.81 o 
  -4  21   2        7.13        8.15      1.34 o 
  -3  21   2        0.23        1.01      0.87 o 
  -2  21   2      422.80      398.03      4.65 o 
  -1  21   2     1161.19     1106.27      9.35 o 
   0  21   2       28.59       21.31      1.60 o 
   1  21   2        2.79        5.30      1.08 o 
   2  21   2        4.62        5.99      1.29 o 
   3  21   2        3.05        1.48      1.45 o 
   4  21   2        0.16       -0.18      1.44 o 
   5  21   2      101.28      110.83      5.01 o 
   6  21   2      100.94      113.16      5.47 o 
  -7  22   2       71.47       72.48      5.58 o 
  -6  22   2       65.46       62.81      3.68 o 
  -5  22   2       51.01       53.37      3.22 o 
  -4  22   2        2.85        1.45      1.18 o 
  -3  22   2        5.95        2.59      0.95 o 
  -2  22   2      613.29      527.77      5.97 o 
  -1  22   2     1227.56     1198.81     10.74 o 
   0  22   2       19.38       19.97      1.86 o 
   1  22   2       11.60       12.85      1.45 o 
   2  22   2        4.97        7.25      1.52 o 
   3  22   2       96.40      100.81      6.45 o 
   4  22   2       24.38       26.32      2.89 o 
   5  22   2      147.77      139.51      5.47 o 
   6  22   2       14.68       17.26      4.43 o 
  -7  23   2       36.12       38.96      3.48 o 
  -6  23   2      112.25      121.59      4.45 o 
  -5  23   2       33.82       33.10      2.66 o 
  -4  23   2       75.94       69.54      3.04 o 
  -3  23   2        1.56        1.18      0.89 o 
  -2  23   2      610.25      578.01      6.43 o 
  -1  23   2       62.98       56.34      2.16 o 
   0  23   2        0.12        0.70      0.86 o 
   1  23   2       53.76       50.22      2.44 o 
   2  23   2        9.60       13.53      2.46 o 
   3  23   2        0.08        2.96      1.34 o 
   4  23   2       77.50       78.28      5.09 o 
   5  23   2        3.59        8.08      2.06 o 
  -7  24   2       25.19       26.39      3.04 o 
  -6  24   2        8.04        8.28      1.84 o 
  -5  24   2        6.13        8.87      2.42 o 
  -4  24   2       69.81       64.80      3.21 o 
  -3  24   2      213.41      190.78      3.66 o 
  -2  24   2      115.13       96.72      2.62 o 
  -1  24   2      133.65      107.86      2.70 o 
   0  24   2       76.82       68.66      2.39 o 
   1  24   2       80.88       69.00      2.77 o 
   2  24   2      101.87      101.53      6.38 o 
   3  24   2       81.65       86.27      3.73 o 
   4  24   2       16.21       19.37      2.60 o 
   5  24   2      238.12      250.52      7.44 o 
  -7  25   2        0.24        0.67      1.68 o 
  -6  25   2        3.53        2.67      1.63 o 
  -5  25   2      243.72      245.54      6.03 o 
  -4  25   2        9.50        9.23      1.78 o 
  -3  25   2      215.38      208.78      3.88 o 
  -2  25   2      232.90      222.79      3.97 o 
  -1  25   2      156.26      139.08      3.13 o 
   0  25   2      157.14      129.39      3.08 o 
   1  25   2      168.53      151.27      3.80 o 
   2  25   2        1.44        1.44      1.22 o 
   3  25   2       16.42       21.33      2.23 o 
   4  25   2      162.35      172.12      5.96 o 
   5  25   2       10.63       15.81      3.65 o 
  -7  26   2       30.39       26.90      3.05 o 
  -6  26   2        8.44        6.22      1.96 o 
  -5  26   2      197.87      196.90      5.48 o 
  -4  26   2      145.55      130.91      4.29 o 
  -3  26   2        9.24        6.04      1.22 o 
  -2  26   2        2.19        4.26      1.11 o 
  -1  26   2       13.21       10.77      1.34 o 
   0  26   2        7.69       10.77      1.39 o 
   1  26   2       14.48       11.69      1.83 o 
   2  26   2       37.27       36.22      2.80 o 
   3  26   2        3.81        3.91      2.55 o 
   4  26   2       12.41       14.61      2.87 o 
   5  26   2       18.36       20.57      2.79 o 
  -6  27   2        0.63       -0.27      1.47 o 
  -5  27   2       14.44       13.65      2.15 o 
  -4  27   2       31.76       29.97      2.68 o 
  -3  27   2        8.52        6.83      1.45 o 
  -2  27   2       11.94       10.99      1.43 o 
  -1  27   2       71.33       61.91      3.07 o 
   0  27   2      192.91      176.93      4.01 o 
   1  27   2       86.40       94.46      3.89 o 
   2  27   2       57.30       62.32      3.66 o 
   3  27   2      140.31      158.48      4.99 o 
   4  27   2       76.92       86.49      6.62 o 
   5  27   2       53.85       52.56      5.07 o 
  -6  28   2       21.06       22.57      3.25 o 
  -5  28   2       18.67       22.03      2.66 o 
  -4  28   2       17.86       19.72      2.37 o 
  -3  28   2      175.32      179.72      4.93 o 
  -2  28   2      140.07      145.84      3.68 o 
  -1  28   2        0.59        1.30      1.21 o 
   0  28   2        3.25        2.35      1.16 o 
   1  28   2      171.15      180.20      5.13 o 
   2  28   2      102.21      102.82      4.09 o 
   3  28   2       16.15       17.85      2.88 o 
   4  28   2       12.83        9.14      2.25 o 
  -6  29   2       26.06       26.92      2.91 o 
  -5  29   2        0.29       -0.35      1.49 o 
  -4  29   2        0.34        3.35      1.60 o 
  -3  29   2        3.76        4.48      1.95 o 
  -2  29   2       40.30       43.06      2.49 o 
  -1  29   2        4.42        7.06      1.53 o 
   0  29   2       23.03       22.39      1.95 o 
   1  29   2       66.39       65.29      3.78 o 
   2  29   2       47.88       44.59      3.27 o 
   3  29   2        0.06        1.14      1.53 o 
   4  29   2       10.94        8.84      2.77 o 
  -6  30   2        1.77        0.39      1.61 o 
  -5  30   2        9.65        6.80      1.96 o 
  -4  30   2       50.75       45.29      4.37 o 
  -3  30   2        0.12       -0.77      1.33 o 
  -2  30   2       48.79       50.32      2.74 o 
  -1  30   2       55.13       61.58      3.27 o 
   0  30   2       57.54       68.80      3.41 o 
   1  30   2      126.27      126.57      4.57 o 
   2  30   2       16.03       22.71      2.60 o 
   3  30   2        0.11        2.61      2.35 o 
   4  30   2        7.80        7.56      2.01 o 
  -5  31   2       22.51       24.06      2.77 o 
  -4  31   2       17.53       15.99      2.36 o 
  -3  31   2        6.06        6.83      2.32 o 
  -2  31   2        4.51        1.89      1.64 o 
  -1  31   2        0.00       -0.34      1.24 o 
   0  31   2        0.15       -0.58      1.29 o 
   1  31   2       13.97       15.43      2.04 o 
   2  31   2        2.20        3.43      1.69 o 
   3  31   2       43.71       43.57      3.70 o 
   4  31   2       75.74       75.73      4.82 o 
  -5  32   2       38.58       42.88      3.52 o 
  -4  32   2        6.45       10.32      2.15 o 
  -3  32   2      134.16      142.40      5.10 o 
  -2  32   2       34.10       36.01      3.00 o 
  -1  32   2       45.02       44.24      2.96 o 
   0  32   2       17.19       23.84      2.60 o 
   1  32   2       18.09       22.68      2.31 o 
   2  32   2       23.42       26.89      3.00 o 
   3  32   2       16.43        9.09      2.92 o 
  -5  33   2       96.35       99.32      4.66 o 
  -4  33   2       14.24       11.15      2.23 o 
  -3  33   2       11.42        7.76      1.88 o 
  -2  33   2       81.74       89.83      4.15 o 
  -1  33   2       80.91       87.23      3.80 o 
   0  33   2       14.79       11.25      2.78 o 
   1  33   2        1.25        1.96      1.58 o 
   2  33   2       29.50       33.58      4.76 o 
   3  33   2        1.62        1.24      1.94 o 
  -4  34   2      192.43      195.45      5.91 o 
  -3  34   2        9.29       11.73      2.10 o 
  -2  34   2      147.52      154.59      6.12 o 
  -1  34   2       54.96       60.87      3.52 o 
   0  34   2        7.68        9.33      2.08 o 
   1  34   2       18.64       15.72      2.13 o 
   2  34   2       49.76       51.48      3.67 o 
  -4  35   2        0.81       -1.27      2.22 o 
  -3  35   2       44.91       48.15      4.03 o 
  -2  35   2      227.22      243.37      8.64 o 
  -1  35   2       36.81       45.40      3.47 o 
   0  35   2       25.23       26.89      2.74 o 
   1  35   2       93.92      101.55      4.17 o 
   2  35   2       16.37       20.81      2.83 o 
  -3  36   2       43.26       50.30      3.90 o 
  -2  36   2        0.97        1.83      1.76 o 
  -1  36   2       72.43       70.37      4.45 o 
   0  36   2        4.22        4.32      1.87 o 
   1  36   2       58.23       59.29      4.01 o 
  -2  37   2        0.02       -1.21      1.97 o 
  -1  37   2       36.65       41.29      3.39 o 
   0  37   2      160.84      165.22      5.78 o 
   1  37   2       52.32       57.94      5.42 o 
  -1  38   2       24.37       19.93      2.65 o 
  -9   1   3        0.86       -0.71      1.57 o 
  -8   1   3      105.81      105.71      3.98 o 
  -7   1   3       59.93       61.91      2.89 o 
  -6   1   3       12.04       14.43      1.27 o 
  -5   1   3       20.93       24.75      1.32 o 
  -4   1   3     2739.18     2999.77     20.75 o 
  -3   1   3       87.12      100.87      1.53 o 
  -2   1   3      493.81      493.96      4.18 o 
  -1   1   3      289.97      329.57      4.39 o 
   0   1   3      261.44      172.35      7.78 o 
   1   1   3      841.10      917.43      6.09 o 
   2   1   3        7.49       12.53      0.97 o 
   3   1   3       12.17       12.97      1.46 o 
   4   1   3       73.65       76.24      3.00 o 
   5   1   3        8.35        6.11      1.60 o 
   6   1   3       19.83       19.79      3.09 o 
   7   1   3        6.36       10.08      2.43 o 
  -9   2   3        0.09        0.42      1.64 o 
  -8   2   3        8.74        7.27      1.64 o 
  -7   2   3       16.42       15.85      1.82 o 
  -6   2   3        0.37        2.12      0.74 o 
  -5   2   3      625.63      689.10      6.70 o 
  -4   2   3     1331.78     1450.64     10.49 o 
  -3   2   3      200.12      205.90      2.29 o 
  -2   2   3       34.68       20.19      0.87 o 
  -1   2   3     2270.61     2376.14     19.29 o 
   0   2   3      121.38      144.53      4.78 o 
   1   2   3      122.61      156.82      1.98 o 
   2   2   3      123.94      114.24      2.31 o 
   3   2   3      216.39      218.92      4.43 o 
   4   2   3        8.31       12.66      1.49 o 
   5   2   3        0.20        1.88      1.46 o 
   6   2   3      150.07      142.57      6.46 o 
   7   2   3        1.65        1.85      1.84 o 
  -9   3   3        9.13        7.83      2.56 o 
  -8   3   3       81.63       74.81      3.55 o 
  -7   3   3       60.73       61.93      3.97 o 
  -6   3   3      152.59      162.57      3.38 o 
  -5   3   3        8.61        6.34      0.76 o 
  -4   3   3     5721.67     6264.63     42.90 o 
  -3   3   3     1520.68     1553.92      9.03 o 
  -2   3   3      438.48      450.47      4.44 o 
  -1   3   3     2076.01     2220.11     16.76 o 
   0   3   3      156.32      189.26      2.47 o 
   1   3   3       20.04       14.68      0.62 o 
   2   3   3       18.45       18.90      1.20 o 
   3   3   3     1361.88     1342.64     14.85 o 
   4   3   3      659.28      634.86      8.86 o 
   5   3   3      124.97      129.59      4.63 o 
   6   3   3       69.42       78.01      6.15 o 
   7   3   3        1.27        3.58      1.96 o 
  -9   4   3       13.08       10.75      2.33 o 
  -8   4   3       59.32       59.13      3.48 o 
  -7   4   3       59.49       66.02      3.34 o 
  -6   4   3      361.99      380.40      5.43 o 
  -5   4   3       58.34       57.30      1.61 o 
  -4   4   3     6931.52     7223.69     56.42 o 
  -3   4   3      543.95      594.60      4.29 o 
  -2   4   3      401.16      463.58      4.97 o 
  -1   4   3     1045.51     1127.27      9.05 o 
   0   4   3     1244.32     1323.54     10.06 o 
   1   4   3      609.39      670.41      5.19 o 
   2   4   3     1744.23     1662.08     23.12 o 
   3   4   3       40.41       44.28      2.58 o 
   4   4   3       23.83       22.51      1.90 o 
   5   4   3       18.35       17.65      2.28 o 
   6   4   3       59.96       34.94      5.52 o 
  -9   5   3        4.57        7.82      2.06 o 
  -8   5   3        0.51        1.17      1.22 o 
  -7   5   3       31.19       30.84      2.37 o 
  -6   5   3        2.01        2.82      0.83 o 
  -5   5   3      123.26      142.90      2.68 o 
  -4   5   3       63.13       66.96      1.96 o 
  -3   5   3        8.28        6.01      0.67 o 
  -2   5   3      137.57      145.28      2.24 o 
  -1   5   3      168.72      184.91      2.41 o 
   0   5   3       15.98        4.63      0.50 o 
   1   5   3      209.00      173.68      2.34 o 
   2   5   3        2.45        2.12      1.00 o 
   3   5   3       66.50       50.31      2.62 o 
   4   5   3      237.44      236.04      4.78 o 
   5   5   3      327.52      321.14      6.60 o 
   6   5   3        3.60        2.53      1.77 o 
  -9   6   3        2.64        1.14      1.72 o 
  -8   6   3       35.26       42.42      3.57 o 
  -7   6   3        3.59        2.47      1.15 o 
  -6   6   3       26.61       26.08      1.57 o 
  -5   6   3       82.95       87.99      2.15 o 
  -4   6   3      334.99      377.28      4.08 o 
  -3   6   3     1008.16     1077.64      7.61 o 
  -2   6   3       10.65       17.52      0.90 o 
  -1   6   3      841.67      865.93      6.09 o 
   0   6   3      202.76      237.30      2.25 o 
   1   6   3      386.35      441.42      4.13 o 
   2   6   3      444.77      406.03      5.75 o 
   3   6   3      195.57      186.40      4.09 o 
   4   6   3        2.47        0.34      0.96 o 
   5   6   3       51.33       49.56      3.09 o 
   6   6   3       26.48       32.89      5.44 o 
  -9   7   3        6.46        3.59      1.83 o 
  -8   7   3       40.79       41.69      3.55 o 
  -7   7   3       87.70       88.04      3.40 o 
  -6   7   3       71.32       74.88      2.21 o 
  -5   7   3      350.60      386.33      5.54 o 
  -4   7   3        1.36        4.09      0.54 o 
  -3   7   3        1.03        1.69      0.47 o 
  -2   7   3     1176.69     1207.57      8.48 o 
  -1   7   3      615.28      612.66      5.64 o 
   0   7   3      691.72      824.93      7.26 o 
   1   7   3       75.48       90.34      1.81 o 
   2   7   3      118.50      102.24      2.81 o 
   3   7   3      325.61      325.08      4.49 o 
   4   7   3       17.46       17.16      1.47 o 
   5   7   3        0.34        0.88      1.57 o 
   6   7   3       10.37        6.34      2.88 o 
  -9   8   3       15.87       15.79      2.56 o 
  -8   8   3        6.45        7.62      1.97 o 
  -7   8   3      256.24      262.24      6.53 o 
  -6   8   3       16.79       18.25      1.33 o 
  -5   8   3       29.80       26.22      1.54 o 
  -4   8   3      158.77      165.13      2.68 o 
  -3   8   3      189.22      201.13      3.29 o 
  -2   8   3      300.45      286.83      3.07 o 
  -1   8   3     1169.53     1176.72     10.36 o 
   0   8   3      186.29      200.96      2.35 o 
   1   8   3       29.07       25.59      1.15 o 
   2   8   3      219.00      198.41      3.49 o 
   3   8   3        5.23        3.48      0.76 o 
   4   8   3       98.17       93.17      2.84 o 
   5   8   3       80.43       78.91      6.26 o 
   6   8   3       15.93        9.67      5.34 o 
  -9   9   3       63.79       58.05      4.36 o 
  -8   9   3        3.64        3.89      2.49 o 
  -7   9   3       80.11       84.13      6.16 o 
  -6   9   3        1.23        1.41      0.70 o 
  -5   9   3     1049.51     1049.95      9.41 o 
  -4   9   3       24.36       21.38      1.08 o 
  -3   9   3      692.86      748.45      6.33 o 
  -2   9   3      348.22      376.47      3.08 o 
  -1   9   3       83.17       76.07      1.59 o 
   0   9   3       35.88       32.30      1.07 o 
   1   9   3      699.24      729.48      7.26 o 
   2   9   3       62.21       57.69      2.06 o 
   3   9   3      261.08      229.48      3.72 o 
   4   9   3        0.90        0.91      0.94 o 
   5   9   3        7.00        5.24      2.19 o 
   6   9   3        4.20        6.24      1.95 o 
  -9  10   3       36.84       41.40      3.72 o 
  -8  10   3       41.30       40.52      3.50 o 
  -7  10   3      139.61      145.67      4.35 o 
  -6  10   3      224.44      223.73      4.16 o 
  -5  10   3       34.98       38.38      1.78 o 
  -4  10   3       22.34       27.54      1.12 o 
  -3  10   3     1531.67     1595.22     14.03 o 
  -2  10   3      774.68      814.51      6.43 o 
  -1  10   3     1841.64     2002.86     12.49 o 
   0  10   3        6.42       11.52      0.66 o 
   1  10   3       25.96       34.75      1.86 o 
   2  10   3        8.85       11.28      0.87 o 
   3  10   3        1.55        0.16      0.49 o 
   4  10   3       55.31       50.98      2.88 o 
   5  10   3      162.28      155.28      5.80 o 
   6  10   3       37.81       39.81      3.63 o 
  -9  11   3        7.23       11.15      2.37 o 
  -8  11   3       30.61       30.18      3.38 o 
  -7  11   3        0.02        1.65      1.26 o 
  -6  11   3        0.05        0.49      0.65 o 
  -5  11   3      114.69      123.52      2.74 o 
  -4  11   3      154.64      171.66      2.24 o 
  -3  11   3      547.47      512.79      4.12 o 
  -2  11   3      108.09      120.44      2.15 o 
  -1  11   3      738.29      748.55      5.60 o 
   0  11   3      224.35      227.33      3.12 o 
   1  11   3        0.00       -0.31      0.38 o 
   2  11   3       35.57       32.28      1.49 o 
   3  11   3      135.11      129.56      3.55 o 
   4  11   3       30.88       24.33      1.98 o 
   5  11   3       42.02       45.09      4.01 o 
   6  11   3        4.54        8.84      2.06 o 
  -9  12   3       44.01       41.96      4.15 o 
  -8  12   3       12.37       13.31      2.32 o 
  -7  12   3        4.39        3.78      1.50 o 
  -6  12   3        5.11        3.29      1.02 o 
  -5  12   3      293.43      310.17      4.23 o 
  -4  12   3       15.55       12.70      1.33 o 
  -3  12   3      478.20      489.49      4.25 o 
  -2  12   3      544.23      602.67      5.21 o 
  -1  12   3        8.64        9.41      0.96 o 
   0  12   3        0.11        0.65      0.53 o 
   1  12   3        0.90        1.68      0.49 o 
   2  12   3      550.10      510.27      5.51 o 
   3  12   3      134.63      152.28      3.90 o 
   4  12   3       15.27       10.58      1.43 o 
   5  12   3        6.98        4.12      1.38 o 
   6  12   3       13.62       14.44      2.52 o 
  -9  13   3      227.65      211.60      7.17 o 
  -8  13   3       45.04       48.31      3.87 o 
  -7  13   3       17.68       15.63      2.18 o 
  -6  13   3       25.35       26.80      1.88 o 
  -5  13   3        2.04        1.68      0.69 o 
  -4  13   3        8.36       12.99      1.09 o 
  -3  13   3       41.53       41.97      1.30 o 
  -2  13   3      540.11      546.15      4.68 o 
  -1  13   3      119.32      142.27      1.92 o 
   0  13   3      108.38      119.77      1.58 o 
   1  13   3     1460.29     1389.08     10.02 o 
   2  13   3       79.63       72.64      2.05 o 
   3  13   3        0.06        1.57      0.94 o 
   4  13   3        5.17        4.21      1.19 o 
   5  13   3        0.00        1.77      1.80 o 
   6  13   3        0.46        3.17      1.75 o 
  -9  14   3      103.33      103.54      5.16 o 
  -8  14   3       34.06       36.77      3.46 o 
  -7  14   3       45.56       48.49      3.68 o 
  -6  14   3        3.97        3.54      1.31 o 
  -5  14   3       22.42       27.34      2.19 o 
  -4  14   3        5.80        7.69      0.97 o 
  -3  14   3       83.42      100.43      1.86 o 
  -2  14   3      181.83      184.48      2.43 o 
  -1  14   3       28.86       28.22      0.79 o 
   0  14   3       77.08       66.60      1.44 o 
   1  14   3      442.43      386.23      4.92 o 
   2  14   3      224.33      219.11      3.70 o 
   3  14   3      275.70      234.42      4.93 o 
   4  14   3       15.46       19.32      1.81 o 
   5  14   3        2.11        1.89      1.18 o 
   6  14   3       40.67       47.46      6.47 o 
  -9  15   3       55.67       50.82      4.17 o 
  -8  15   3        0.08        2.55      1.60 o 
  -7  15   3       43.77       40.20      3.35 o 
  -6  15   3       58.68       61.78      2.51 o 
  -5  15   3       85.52       87.57      2.53 o 
  -4  15   3      152.11      145.87      2.85 o 
  -3  15   3       37.61       37.28      1.64 o 
  -2  15   3        0.07       -0.38      0.38 o 
  -1  15   3      193.79      171.79      2.36 o 
   0  15   3        2.81        1.32      0.42 o 
   1  15   3        8.94        3.96      0.71 o 
   2  15   3       70.52       98.67      3.37 o 
   3  15   3       83.42       84.87      4.34 o 
   4  15   3       11.63       10.26      1.49 o 
   5  15   3       53.85       58.98      4.73 o 
   6  15   3        3.55        7.33      1.97 o 
  -9  16   3       11.86        7.10      2.04 o 
  -8  16   3        9.15       10.07      2.25 o 
  -7  16   3        0.07        0.49      1.12 o 
  -6  16   3       47.81       48.58      2.76 o 
  -5  16   3       21.80       23.73      1.84 o 
  -4  16   3       52.75       55.98      1.93 o 
  -3  16   3       89.41      103.58      2.23 o 
  -2  16   3      799.00      760.67      6.20 o 
  -1  16   3      543.59      534.21      4.92 o 
   0  16   3      702.67      632.06      6.52 o 
   1  16   3      476.41      426.00      5.52 o 
   2  16   3       61.91       52.03      2.70 o 
   3  16   3        2.88        2.09      1.10 o 
   4  16   3      133.63      130.98      4.77 o 
   5  16   3        0.38        3.54      1.56 o 
   6  16   3       50.19       58.56      4.46 o 
  -8  17   3        2.58        1.60      1.50 o 
  -7  17   3       10.60        9.87      3.91 o 
  -6  17   3      649.17      631.31     10.07 o 
  -5  17   3      997.18      984.50     10.81 o 
  -4  17   3      360.29      358.88      4.79 o 
  -3  17   3      239.84      229.87      3.38 o 
  -2  17   3       26.84       29.20      1.55 o 
  -1  17   3        4.62        2.67      0.67 o 
   0  17   3       61.03       60.19      1.87 o 
   1  17   3     2186.37     2026.56     21.55 o 
   2  17   3      139.42      141.78      4.13 o 
   3  17   3       15.36       15.93      2.95 o 
   4  17   3        2.71        3.15      1.17 o 
   5  17   3        1.71        2.06      1.47 o 
   6  17   3        6.75        9.46      2.05 o 
  -8  18   3        3.80        5.99      1.78 o 
  -7  18   3       23.17       23.77      2.82 o 
  -6  18   3       38.35       43.37      2.98 o 
  -5  18   3      185.50      180.26      4.10 o 
  -4  18   3       21.51       20.59      1.44 o 
  -3  18   3       12.16       14.47      1.18 o 
  -2  18   3      138.14      131.09      2.82 o 
  -1  18   3      567.07      507.91      6.03 o 
   0  18   3      105.61       97.36      2.56 o 
   1  18   3      543.41      479.78      8.88 o 
   2  18   3       11.00       14.47      1.55 o 
   3  18   3        0.15        1.71      1.04 o 
   4  18   3        1.34        2.41      1.48 o 
   5  18   3       44.78       40.81      3.61 o 
   6  18   3        2.12        4.38      3.28 o 
  -8  19   3       20.85       25.78      3.00 o 
  -7  19   3        0.08        1.95      1.65 o 
  -6  19   3      100.54      107.60      4.04 o 
  -5  19   3      106.70      110.05      3.51 o 
  -4  19   3      169.87      153.54      3.17 o 
  -3  19   3      350.31      326.62      4.28 o 
  -2  19   3      251.29      250.20      3.98 o 
  -1  19   3      451.72      436.83      9.44 o 
   0  19   3      215.68      190.81      4.34 o 
   1  19   3     1007.69      887.97     12.17 o 
   2  19   3      298.96      308.80      6.41 o 
   3  19   3       13.61        7.49      1.41 o 
   4  19   3        0.02        1.51      1.16 o 
   5  19   3       17.34       22.91      2.70 o 
  -8  20   3       17.28       21.72      4.06 o 
  -7  20   3        0.05        1.82      1.43 o 
  -6  20   3      133.02      126.58      4.44 o 
  -5  20   3      114.65      108.52      3.33 o 
  -4  20   3       79.48       75.82      2.78 o 
  -3  20   3      132.33      115.35      2.57 o 
  -2  20   3        3.29        0.54      0.72 o 
  -1  20   3      654.43      577.76      7.25 o 
   0  20   3        2.10        1.30      0.73 o 
   1  20   3       65.50       54.60      2.86 o 
   2  20   3        1.38        1.73      0.93 o 
   3  20   3      226.93      215.91      6.58 o 
   4  20   3       96.07       91.66      5.39 o 
   5  20   3       23.94       23.97      2.80 o 
  -8  21   3        0.13       -0.37      1.11 o 
  -7  21   3        0.20        1.35      1.47 o 
  -6  21   3       54.52       56.45      3.60 o 
  -5  21   3        0.91        0.05      1.35 o 
  -4  21   3      259.51      231.89      5.15 o 
  -3  21   3       22.76       17.59      1.33 o 
  -2  21   3      683.13      690.59      6.93 o 
  -1  21   3     1134.69      982.13     20.70 o 
   0  21   3      102.30       85.74      3.06 o 
   1  21   3      182.46      196.59      4.96 o 
   2  21   3      194.20      187.19      7.29 o 
   3  21   3       32.02       31.23      2.77 o 
   4  21   3       16.59       18.91      2.32 o 
   5  21   3        4.05        1.68      1.49 o 
  -8  22   3       28.59       29.74      3.23 o 
  -7  22   3       99.18       99.89      4.81 o 
  -6  22   3       57.92       49.87      3.46 o 
  -5  22   3      174.30      168.51      4.64 o 
  -4  22   3      105.97       98.23      3.18 o 
  -3  22   3        8.90        9.99      1.31 o 
  -2  22   3        2.14        0.89      0.72 o 
  -1  22   3      117.91       95.00      2.85 o 
   0  22   3      750.21      688.92      7.97 o 
   1  22   3        2.51        4.90      1.20 o 
   2  22   3      314.14      300.92      9.83 o 
   3  22   3       58.33       70.89      3.80 o 
   4  22   3        4.37        4.70      1.58 o 
   5  22   3      195.03      209.04      6.48 o 
  -8  23   3        6.53        6.38      2.65 o 
  -7  23   3        1.97        0.40      1.70 o 
  -6  23   3       69.40       64.35      3.75 o 
  -5  23   3       16.80       12.62      1.79 o 
  -4  23   3       81.01       80.23      2.95 o 
  -3  23   3        3.09        4.13      1.08 o 
  -2  23   3     1133.50     1048.96     10.12 o 
  -1  23   3        2.84        2.41      1.55 o 
   0  23   3      239.92      233.37      4.31 o 
   1  23   3        9.58       10.97      1.55 o 
   2  23   3      238.57      234.90      6.37 o 
   3  23   3        0.01        0.95      0.96 o 
   4  23   3        8.02       13.11      3.09 o 
   5  23   3      213.25      219.00      6.73 o 
  -7  24   3      213.16      230.04      7.28 o 
  -6  24   3        1.32        1.51      1.44 o 
  -5  24   3       28.50       26.00      2.60 o 
  -4  24   3       39.80       40.29      2.49 o 
  -3  24   3      222.78      225.65      4.21 o 
  -2  24   3      654.27      610.22      7.23 o 
  -1  24   3        2.72        3.22      1.27 o 
   0  24   3        4.48        4.28      1.28 o 
   1  24   3        1.63        1.24      1.00 o 
   2  24   3       16.04       17.75      2.26 o 
   3  24   3        0.08        3.50      1.66 o 
   4  24   3      371.53      382.92      8.73 o 
   5  24   3        1.38        3.91      2.13 o 
  -7  25   3       12.61       12.42      3.18 o 
  -6  25   3        6.09        6.24      1.88 o 
  -5  25   3       61.00       62.09      3.62 o 
  -4  25   3      125.50      120.71      4.25 o 
  -3  25   3      220.15      203.70      4.05 o 
  -2  25   3       21.75       21.88      1.67 o 
  -1  25   3        5.68        9.49      2.61 o 
   0  25   3        2.52        2.11      0.97 o 
   1  25   3        0.42        0.22      0.97 o 
   2  25   3      183.25      187.03      5.88 o 
   3  25   3      216.82      235.18      6.85 o 
   4  25   3       71.82       76.05      7.08 o 
  -7  26   3        5.35        1.20      1.50 o 
  -6  26   3       10.68        6.62      1.90 o 
  -5  26   3       17.03       14.47      2.26 o 
  -4  26   3       10.89       10.33      1.89 o 
  -3  26   3        2.56        6.84      1.30 o 
  -2  26   3        4.32        3.09      1.08 o 
  -1  26   3      111.28      101.26      4.03 o 
   0  26   3        4.36        8.08      1.33 o 
   1  26   3       69.71       75.39      3.42 o 
   2  26   3       15.35       10.65      1.88 o 
   3  26   3       63.93       77.07      3.78 o 
   4  26   3      115.54      115.98      4.96 o 
  -7  27   3       22.32       19.03      2.72 o 
  -6  27   3        9.14        4.48      1.78 o 
  -5  27   3       29.75       31.91      2.98 o 
  -4  27   3       50.16       51.35      3.46 o 
  -3  27   3        2.60        1.92      1.18 o 
  -2  27   3       39.84       47.09      2.77 o 
  -1  27   3       42.29       49.75      3.04 o 
   0  27   3       12.53       12.11      1.60 o 
   1  27   3       26.20       30.24      2.80 o 
   2  27   3        0.58        2.45      1.54 o 
   3  27   3        0.00        4.29      1.90 o 
   4  27   3       13.01       16.25      2.32 o 
  -7  28   3        2.31        3.28      1.63 o 
  -6  28   3       56.47       51.64      3.90 o 
  -5  28   3        8.67       11.13      2.25 o 
  -4  28   3       44.07       43.61      3.29 o 
  -3  28   3      111.87      122.23      3.93 o 
  -2  28   3       28.47       32.87      2.62 o 
  -1  28   3        0.06        1.47      1.19 o 
   0  28   3       55.95       58.36      3.03 o 
   1  28   3      104.96      113.23      4.96 o 
   2  28   3       43.71       50.66      3.85 o 
   3  28   3       77.57       81.16      7.10 o 
   4  28   3       45.85       44.00      4.68 o 
  -6  29   3       43.12       39.22      3.49 o 
  -5  29   3      158.69      156.34      6.98 o 
  -4  29   3        4.56        1.41      1.49 o 
  -3  29   3       15.50       15.41      1.95 o 
  -2  29   3       65.08       67.10      3.80 o 
  -1  29   3      154.03      146.76      4.54 o 
   0  29   3       49.43       56.66      3.43 o 
   1  29   3       41.02       38.24      2.85 o 
   2  29   3      112.94      120.05      5.63 o 
   3  29   3       21.70       23.98      2.67 o 
  -6  30   3       39.64       41.03      3.55 o 
  -5  30   3       57.88       57.66      4.01 o 
  -4  30   3      234.61      248.32      6.65 o 
  -3  30   3        9.69       11.31      1.74 o 
  -2  30   3      111.91      110.24      4.05 o 
  -1  30   3        0.04        1.07      1.35 o 
   0  30   3        9.57        7.53      2.11 o 
   1  30   3       48.13       54.32      3.40 o 
   2  30   3       74.02       78.12      5.52 o 
   3  30   3       44.29       48.93      3.65 o 
  -6  31   3      105.30      111.19      4.97 o 
  -5  31   3      136.09      142.97      6.21 o 
  -4  31   3       70.67       72.19      4.18 o 
  -3  31   3       10.84        9.20      2.15 o 
  -2  31   3       53.73       56.48      3.49 o 
  -1  31   3       21.16       19.93      2.90 o 
   0  31   3       73.91       63.71      3.54 o 
   1  31   3        0.01        1.19      1.69 o 
   2  31   3       32.91       34.79      3.07 o 
   3  31   3        1.49        1.62      1.18 o 
  -5  32   3       21.45       21.25      2.76 o 
  -4  32   3       56.13       57.55      5.25 o 
  -3  32   3       33.02       41.31      3.82 o 
  -2  32   3        1.72        2.59      2.10 o 
  -1  32   3        0.33       -0.17      1.47 o 
   0  32   3       64.14       69.08      4.85 o 
   1  32   3       39.48       45.33      3.37 o 
   2  32   3        0.11        2.21      1.86 o 
  -5  33   3       20.68       20.52      2.78 o 
  -4  33   3       75.82       73.84      4.48 o 
  -3  33   3       13.04       14.29      2.83 o 
  -2  33   3       35.75       34.94      3.23 o 
  -1  33   3        9.62        6.95      1.86 o 
   0  33   3       79.72       85.69      4.93 o 
   1  33   3       20.31       20.39      2.10 o 
   2  33   3        1.97        5.14      1.50 o 
  -4  34   3       19.92       17.62      2.75 o 
  -3  34   3       64.17       73.61      4.54 o 
  -2  34   3        9.94        3.88      1.61 o 
  -1  34   3        7.70        3.17      1.49 o 
   0  34   3      130.35      138.65      6.35 o 
   1  34   3      115.62      120.37      5.06 o 
   2  34   3       22.20       22.70      3.66 o 
  -4  35   3        0.02        0.21      2.86 o 
  -3  35   3       34.59       33.18      5.67 o 
  -2  35   3       94.87      114.15      8.59 o 
  -1  35   3        2.03        1.26      1.41 o 
   0  35   3      109.85      114.11      4.67 o 
   1  35   3      168.86      180.47      5.55 o 
  -3  36   3       18.18        5.01      3.83 o 
  -2  36   3       22.26       15.70      4.73 o 
  -1  36   3       45.09       43.32      3.26 o 
   0  36   3       73.80       70.66      5.17 o 
  -2  37   3      184.55      197.12      7.92 o 
  -1  37   3      153.76      162.00      5.52 o 
 -10   0   4        7.34        5.46      3.03 o 
  -9   0   4       43.14       51.89      5.97 o 
  -8   0   4       19.25       19.91      2.93 o 
  -7   0   4       35.53       41.01      3.60 o 
  -6   0   4       40.56       50.32      3.15 o 
  -5   0   4       52.23       62.18      2.35 o 
  -4   0   4     2808.65     3103.97     29.66 o 
  -3   0   4      674.77      641.80      7.02 o 
  -2   0   4      925.63      945.19     13.05 o 
  -1   0   4      228.38      232.26      5.28 o 
   0   0   4        9.07        3.32      1.59 o 
   1   0   4      324.16      306.55      6.87 o 
   2   0   4      836.17      795.72     12.33 o 
   3   0   4      544.52      534.00     10.38 o 
   4   0   4       31.78       31.30      3.55 o 
   5   0   4       12.47       17.54      5.82 o 
   6   0   4      221.74      228.53     10.09 o 
 -10   1   4       14.34       12.87      3.40 o 
  -9   1   4       50.81       49.25      3.27 o 
  -8   1   4      174.65      179.21      4.86 o 
  -7   1   4      112.03      109.90      3.91 o 
  -6   1   4      140.62      149.59      3.38 o 
  -5   1   4       21.56       29.20      1.29 o 
  -4   1   4     1243.89     1411.25     13.41 o 
  -3   1   4      546.48      608.24      5.01 o 
  -2   1   4       80.12       76.36      1.80 o 
  -1   1   4     2041.89     2208.96     18.86 o 
   0   1   4      457.22      508.78      7.90 o 
   1   1   4       10.27        6.73      0.96 o 
   2   1   4       19.36       15.35      1.19 o 
   3   1   4        0.05        1.08      0.91 o 
   4   1   4      127.68      136.70      6.15 o 
   5   1   4        3.24        3.91      1.39 o 
   6   1   4       41.87       52.73      5.85 o 
 -10   2   4        0.00       -1.31      1.42 o 
  -9   2   4        6.05        8.02      1.67 o 
  -8   2   4       11.71       10.10      2.39 o 
  -7   2   4      111.03      119.57      3.65 o 
  -6   2   4      476.74      491.58      6.62 o 
  -5   2   4     1288.56     1338.71     15.42 o 
  -4   2   4      199.69      225.26      3.50 o 
  -3   2   4       37.86       41.53      1.00 o 
  -2   2   4      220.31      249.87      3.42 o 
  -1   2   4      196.39      189.95      3.55 o 
   0   2   4      228.25      226.12      4.37 o 
   1   2   4       76.93       86.10      4.18 o 
   2   2   4      894.64      868.97      8.45 o 
   3   2   4      334.20      308.69      5.31 o 
   4   2   4       22.74       20.37      2.09 o 
   5   2   4        1.16        3.12      1.41 o 
   6   2   4        0.24        3.18      1.70 o 
 -10   3   4        1.32        1.07      1.52 o 
  -9   3   4       13.76       14.02      1.92 o 
  -8   3   4        0.15        3.94      1.24 o 
  -7   3   4       31.48       31.59      2.27 o 
  -6   3   4     1077.41     1095.83     13.15 o 
  -5   3   4        2.30        1.29      0.55 o 
  -4   3   4      315.84      323.96      3.80 o 
  -3   3   4      328.63      364.66      4.11 o 
  -2   3   4      219.28      203.42      2.80 o 
  -1   3   4      569.73      679.39      7.98 o 
   0   3   4      882.84      968.16      8.06 o 
   1   3   4      255.79      264.10      5.61 o 
   2   3   4     1348.35     1338.03     12.33 o 
   3   3   4       47.46       42.25      2.25 o 
   4   3   4      100.18      109.85      6.90 o 
   5   3   4        4.07        5.44      1.55 o 
   6   3   4       36.00       36.37      3.42 o 
 -10   4   4       10.05        8.50      2.07 o 
  -9   4   4        8.18        8.52      1.62 o 
  -8   4   4       29.71       32.15      2.75 o 
  -7   4   4       12.21       11.00      1.46 o 
  -6   4   4      121.72      130.90      3.75 o 
  -5   4   4       51.57       55.02      1.58 o 
  -4   4   4       53.07       69.11      1.57 o 
  -3   4   4       54.02       56.97      1.73 o 
  -2   4   4       27.85       19.52      1.15 o 
  -1   4   4     1839.34     2096.57     17.63 o 
   0   4   4        0.72        2.42      0.41 o 
   1   4   4       54.99       62.63      2.96 o 
   2   4   4      402.98      367.85      4.96 o 
   3   4   4      137.94      126.53      3.32 o 
   4   4   4        1.98        4.31      1.39 o 
   5   4   4        0.09        2.42      1.25 o 
   6   4   4       39.18       45.61      4.50 o 
 -10   5   4        2.86        4.87      1.73 o 
  -9   5   4        4.67        5.37      2.78 o 
  -8   5   4       42.72       47.80      3.01 o 
  -7   5   4        9.89        8.36      1.33 o 
  -6   5   4      219.17      239.44      5.09 o 
  -5   5   4       79.10       81.88      1.76 o 
  -4   5   4      257.09      290.85      2.56 o 
  -3   5   4      117.22      122.14      2.24 o 
  -2   5   4       51.66       63.76      1.66 o 
  -1   5   4      522.01      576.46      5.81 o 
   0   5   4      603.18      712.02      5.77 o 
   1   5   4     1338.76     1275.53     12.94 o 
   2   5   4      611.96      566.91      6.65 o 
   3   5   4        8.61       10.33      1.29 o 
   4   5   4        1.35        2.00      1.16 o 
   5   5   4        7.75        7.43      1.48 o 
   6   5   4        3.50        4.23      1.85 o 
 -10   6   4        5.31        3.90      1.78 o 
  -9   6   4       95.25       98.19      7.08 o 
  -8   6   4      103.68      103.16      4.74 o 
  -7   6   4        0.67        1.17      0.87 o 
  -6   6   4      772.09      780.47     10.47 o 
  -5   6   4        5.63        8.62      0.80 o 
  -4   6   4       10.39       12.08      0.68 o 
  -3   6   4       13.85       12.66      0.71 o 
  -2   6   4       24.97       33.08      1.28 o 
  -1   6   4      638.61      703.78      6.71 o 
   0   6   4      571.89      566.82      4.55 o 
   1   6   4     1154.18     1181.16      9.95 o 
   2   6   4      895.47      831.18      8.26 o 
   3   6   4       11.67       15.18      1.34 o 
   4   6   4       44.74       38.39      2.53 o 
   5   6   4       45.73       45.90      3.55 o 
   6   6   4       39.46       40.93      3.56 o 
 -10   7   4        0.46        3.74      4.12 o 
  -9   7   4        7.24        5.39      1.69 o 
  -8   7   4        1.43        1.76      1.17 o 
  -7   7   4        3.33        2.22      0.95 o 
  -6   7   4      135.07      130.30     10.17 o 
  -5   7   4       24.86       33.68      1.37 o 
  -4   7   4      302.03      301.29      3.06 o 
  -3   7   4      117.17      124.21      2.17 o 
  -2   7   4       70.57       77.39      1.82 o 
  -1   7   4      661.92      683.73      5.33 o 
   0   7   4       41.92       64.57      1.48 o 
   1   7   4        7.71       12.34      0.88 o 
   2   7   4        0.14        0.40      0.66 o 
   3   7   4     1485.99     1361.49     12.72 o 
   4   7   4        0.99        2.49      1.14 o 
   5   7   4       15.53       17.78      2.39 o 
   6   7   4       14.43       17.00      2.47 o 
  -9   8   4        0.42        0.11      1.41 o 
  -8   8   4       35.86       36.52      3.67 o 
  -7   8   4       13.04       10.51      1.77 o 
  -6   8   4      129.12      123.63      4.84 o 
  -5   8   4      135.22      146.63      2.51 o 
  -4   8   4      126.18      131.44      1.72 o 
  -3   8   4     2303.55     2344.87     17.83 o 
  -2   8   4       51.54       51.46      1.54 o 
  -1   8   4      216.96      205.56      3.07 o 
   0   8   4      114.69      116.70      2.13 o 
   1   8   4       26.99       37.39      1.77 o 
   2   8   4       67.11       46.46      1.87 o 
   3   8   4       78.84       82.50      3.11 o 
   4   8   4       66.96       61.77      2.94 o 
   5   8   4       57.24       66.40      5.70 o 
   6   8   4       32.76       31.34      3.54 o 
  -9   9   4        0.76        2.28      1.56 o 
  -8   9   4       54.26       54.67      3.27 o 
  -7   9   4        1.16        2.24      1.09 o 
  -6   9   4       13.39       16.74      1.54 o 
  -5   9   4        4.57        6.38      0.82 o 
  -4   9   4        0.16        1.32      0.64 o 
  -3   9   4        1.58        1.15      0.44 o 
  -2   9   4     1862.34     2027.40     16.82 o 
  -1   9   4      240.59      254.13      3.43 o 
   0   9   4      602.37      573.58      7.03 o 
   1   9   4      107.16      100.69      2.63 o 
   2   9   4       50.60       56.59      1.96 o 
   3   9   4       11.51       13.23      1.43 o 
   4   9   4       17.91       14.49      2.32 o 
   5   9   4       29.78       31.89      3.37 o 
   6   9   4       38.67       45.95      6.76 o 
  -9  10   4      196.91      187.15      7.02 o 
  -8  10   4        6.35        6.49      2.09 o 
  -7  10   4      300.93      317.33      6.65 o 
  -6  10   4       21.82       19.62      1.63 o 
  -5  10   4      272.46      275.37      3.88 o 
  -4  10   4       22.72       25.73      1.00 o 
  -3  10   4       66.54       58.14      1.26 o 
  -2  10   4      598.35      627.29      6.78 o 
  -1  10   4        0.67        2.81      0.55 o 
   0  10   4       52.61       56.00      1.75 o 
   1  10   4      467.28      459.36      5.12 o 
   2  10   4       12.03       13.64      1.53 o 
   3  10   4      154.93      137.78      3.24 o 
   4  10   4       48.26       43.62      2.48 o 
   5  10   4        0.01        1.96      1.50 o 
   6  10   4        2.97        6.89      1.93 o 
  -9  11   4      138.92      135.50      5.32 o 
  -8  11   4       40.03       45.07      3.43 o 
  -7  11   4        8.50        5.98      1.11 o 
  -6  11   4       29.32       28.54      1.90 o 
  -5  11   4       29.72       31.36      1.78 o 
  -4  11   4      524.25      532.68      4.69 o 
  -3  11   4      939.37     1007.70      8.03 o 
  -2  11   4        0.86        3.46      0.46 o 
  -1  11   4      286.57      240.37      2.61 o 
   0  11   4      190.84      184.67      2.75 o 
   1  11   4       43.57       39.13      1.31 o 
   2  11   4      174.87      161.57      3.25 o 
   3  11   4       16.64       13.77      1.46 o 
   4  11   4        6.69        6.87      1.31 o 
   5  11   4       25.52       30.33      2.98 o 
  -9  12   4      245.71      225.10     19.09 o 
  -8  12   4       66.87       67.23      3.68 o 
  -7  12   4        0.02       -0.06      0.72 o 
  -6  12   4       34.64       37.37      2.02 o 
  -5  12   4      246.48      258.19      4.76 o 
  -4  12   4       32.91       33.10      1.44 o 
  -3  12   4      138.83      150.46      2.62 o 
  -2  12   4      212.33      218.10      2.68 o 
  -1  12   4       44.82       46.12      1.21 o 
   0  12   4      386.15      378.83      4.78 o 
   1  12   4      305.29      281.06      4.01 o 
   2  12   4       17.10       14.00      1.28 o 
   3  12   4        0.10        1.11      0.89 o 
   4  12   4       61.63       70.35      2.97 o 
   5  12   4        6.93        6.03      1.80 o 
  -9  13   4        1.19        0.70      1.94 o 
  -8  13   4       72.78       65.50      6.77 o 
  -7  13   4       17.90       20.34      2.12 o 
  -6  13   4       39.79       40.64      2.12 o 
  -5  13   4       28.97       33.21      2.47 o 
  -4  13   4       48.62       51.95      1.74 o 
  -3  13   4      407.57      415.95      4.96 o 
  -2  13   4        0.45        1.44      0.52 o 
  -1  13   4      138.26      121.30      2.37 o 
   0  13   4        5.95        6.89      0.90 o 
   1  13   4        1.83        0.11      0.66 o 
   2  13   4       62.79       43.45      2.03 o 
   3  13   4       21.36       29.36      2.54 o 
   4  13   4       23.59       27.70      2.25 o 
   5  13   4       78.27       92.37      4.33 o 
  -9  14   4       56.28       57.81      5.32 o 
  -8  14   4       20.49       10.49      1.97 o 
  -7  14   4        2.56        3.17      1.03 o 
  -6  14   4       57.95       59.49      2.33 o 
  -5  14   4      125.57      121.83      2.95 o 
  -4  14   4      128.15      139.24      2.89 o 
  -3  14   4      219.94      224.01      2.67 o 
  -2  14   4       58.12       70.20      1.87 o 
  -1  14   4       64.63       57.78      1.69 o 
   0  14   4      486.84      471.45      5.15 o 
   1  14   4      173.72      196.94      4.80 o 
   2  14   4      146.69      127.85      3.04 o 
   3  14   4        7.68       11.00      1.51 o 
   4  14   4        1.71        3.80      1.18 o 
   5  14   4       12.05       15.44      2.33 o 
  -9  15   4       44.88       40.98      5.87 o 
  -8  15   4        1.86        0.96      1.18 o 
  -7  15   4      567.05      588.35      9.81 o 
  -6  15   4      306.85      314.08      5.18 o 
  -5  15   4       48.88       54.66      2.24 o 
  -4  15   4       12.27       18.94      1.47 o 
  -3  15   4      558.21      542.88      5.37 o 
  -2  15   4     1323.44     1268.77      9.74 o 
  -1  15   4     1226.24     1178.41     11.52 o 
   0  15   4      441.91      438.19      5.13 o 
   1  15   4      445.31      386.88      5.79 o 
   2  15   4        7.83        8.17      1.04 o 
   3  15   4       39.38       37.27      2.29 o 
   4  15   4       36.29       42.39      2.57 o 
   5  15   4        5.86        6.49      1.85 o 
  -9  16   4        1.35        2.41      1.45 o 
  -8  16   4        5.97        0.80      1.47 o 
  -7  16   4       34.72       36.40      5.00 o 
  -6  16   4       78.07       74.69      2.63 o 
  -5  16   4        2.99        1.64      0.97 o 
  -4  16   4        1.69        1.85      0.84 o 
  -3  16   4      845.70      825.05      7.37 o 
  -2  16   4       95.65       77.20      1.61 o 
  -1  16   4      373.13      369.82      3.93 o 
   0  16   4      600.68      577.78      6.37 o 
   1  16   4     1194.43      992.80     11.14 o 
   2  16   4       15.70       14.86      1.58 o 
   3  16   4      135.99      126.23      3.49 o 
   4  16   4       25.88       25.41      2.09 o 
   5  16   4        0.42        4.07      1.52 o 
  -9  17   4       17.24       16.05      2.46 o 
  -8  17   4        0.16        0.56      1.06 o 
  -7  17   4       70.29       67.95      7.74 o 
  -6  17   4      121.82      120.99      3.25 o 
  -5  17   4       98.52       96.29      2.90 o 
  -4  17   4      209.14      199.81      4.31 o 
  -3  17   4       84.37       78.76      2.19 o 
  -2  17   4      106.08       89.38      2.07 o 
  -1  17   4       22.66       18.04      1.35 o 
   0  17   4      267.88      285.76      4.43 o 
   1  17   4        2.63        9.65      1.31 o 
   2  17   4      143.25      137.23      3.66 o 
   3  17   4        3.77        3.04      1.14 o 
   4  17   4        2.22        1.74      1.22 o 
   5  17   4        3.48        2.86      1.59 o 
  -9  18   4        0.02        2.53      1.91 o 
  -8  18   4       37.44       28.18      4.18 o 
  -7  18   4       95.32       82.50      9.21 o 
  -6  18   4      101.55       96.83      2.99 o 
  -5  18   4       23.69       18.39      1.65 o 
  -4  18   4      127.45      133.95      3.18 o 
  -3  18   4      230.45      205.55      3.97 o 
  -2  18   4        0.01       -0.22      0.72 o 
  -1  18   4      419.35      384.40      5.41 o 
   0  18   4      188.21      237.00      3.89 o 
   1  18   4      252.06      229.99      7.23 o 
   2  18   4        1.90        4.37      1.13 o 
   3  18   4        0.75        2.74      1.15 o 
   4  18   4        3.68        2.03      1.64 o 
   5  18   4       12.60       13.98      2.04 o 
  -8  19   4       52.86       46.51      3.63 o 
  -7  19   4        2.53        1.45      1.20 o 
  -6  19   4      731.69      729.22      8.98 o 
  -5  19   4        2.26        0.64      0.98 o 
  -4  19   4        0.32        0.38      1.10 o 
  -3  19   4      413.41      379.05      5.68 o 
  -2  19   4        1.69        3.23      0.76 o 
  -1  19   4      415.66      363.96      5.31 o 
   0  19   4       28.57       28.00      2.07 o 
   1  19   4      279.60      246.53      4.62 o 
   2  19   4       26.78       33.22      2.30 o 
   3  19   4        0.21        1.78      1.15 o 
   4  19   4       66.14       61.30      3.53 o 
   5  19   4       52.22       53.41      3.29 o 
  -8  20   4       13.85       11.23      2.72 o 
  -7  20   4        9.86        8.95      1.77 o 
  -6  20   4       83.79       85.62      3.15 o 
  -5  20   4       22.16       18.90      1.74 o 
  -4  20   4      107.63      102.24      2.96 o 
  -3  20   4       28.29       24.64      1.64 o 
  -2  20   4       46.57       43.39      2.14 o 
  -1  20   4       57.54       60.46      2.64 o 
   0  20   4      237.27      235.01      5.07 o 
   1  20   4        0.76        2.76      1.26 o 
   2  20   4        8.05        3.71      1.28 o 
   3  20   4       23.39       21.47      2.05 o 
   4  20   4       72.73       74.72      3.71 o 
   5  20   4        8.53        9.71      1.97 o 
  -8  21   4        1.20        3.56      1.47 o 
  -7  21   4      107.48       94.58      4.25 o 
  -6  21   4       25.93       29.80      2.56 o 
  -5  21   4       55.59       55.97      2.56 o 
  -4  21   4      245.65      251.14      4.69 o 
  -3  21   4        5.40        6.43      1.79 o 
  -2  21   4      143.61      143.08      3.08 o 
  -1  21   4       85.19       75.82      5.02 o 
   0  21   4       12.36       11.19      1.79 o 
   1  21   4       71.17       66.23      3.90 o 
   2  21   4        0.09        0.85      0.82 o 
   3  21   4       40.40       48.16      2.92 o 
   4  21   4       24.36       26.74      2.62 o 
  -8  22   4       21.41       23.54      2.72 o 
  -7  22   4        2.30        4.69      1.66 o 
  -6  22   4        1.18       -1.04      1.04 o 
  -5  22   4       30.75       32.70      2.21 o 
  -4  22   4      378.81      371.67      5.94 o 
  -3  22   4     1382.05     1312.83     12.18 o 
  -2  22   4        3.13        3.84      1.00 o 
  -1  22   4      227.59      214.43      4.96 o 
   0  22   4        2.44        2.72      1.08 o 
   1  22   4       30.61       31.47      3.22 o 
   2  22   4       94.42       89.94      3.99 o 
   3  22   4      180.22      181.09      4.77 o 
   4  22   4      108.84      120.25      5.94 o 
  -8  23   4      131.72      139.62      7.53 o 
  -7  23   4       91.52       88.27      4.40 o 
  -6  23   4        0.17        0.05      1.90 o 
  -5  23   4        0.95        1.11      1.06 o 
  -4  23   4      679.80      655.22      8.49 o 
  -3  23   4        1.67        6.45      1.17 o 
  -2  23   4      181.46      155.17      3.71 o 
  -1  23   4        0.53       -0.11      0.93 o 
   0  23   4        9.71       12.19      1.52 o 
   1  23   4       19.37       18.60      2.13 o 
   2  23   4       62.81       65.66      3.66 o 
   3  23   4      132.61      133.44      4.15 o 
   4  23   4      186.36      196.40      5.59 o 
  -8  24   4       16.63        9.70      3.06 o 
  -7  24   4        0.00        0.86      1.40 o 
  -6  24   4        0.92        2.51      1.42 o 
  -5  24   4       44.34       45.76      2.81 o 
  -4  24   4      197.95      196.44      4.73 o 
  -3  24   4        4.95        2.93      1.02 o 
  -2  24   4       86.53       65.55      2.69 o 
  -1  24   4       51.63       39.51      2.62 o 
   0  24   4       13.68       11.50      1.53 o 
   1  24   4       17.14       25.33      1.86 o 
   2  24   4        6.25        4.42      1.86 o 
   3  24   4      152.39      158.07      4.57 o 
   4  24   4        0.00        3.41      1.50 o 
  -7  25   4       91.72       81.51      4.32 o 
  -6  25   4      156.03      163.07      5.07 o 
  -5  25   4        0.00        0.37      1.48 o 
  -4  25   4       43.22       34.22      2.42 o 
  -3  25   4        0.14        0.74      0.96 o 
  -2  25   4       93.22      104.33      3.40 o 
  -1  25   4       83.61       73.82      4.64 o 
   0  25   4       28.12       26.73      2.63 o 
   1  25   4       23.54       24.88      1.91 o 
   2  25   4        1.87        1.71      1.80 o 
   3  25   4      346.53      354.26      9.86 o 
   4  25   4        2.22        5.63      1.52 o 
  -7  26   4       91.76       89.24      6.39 o 
  -6  26   4       20.79       14.76      2.16 o 
  -5  26   4        0.68        1.70      1.24 o 
  -4  26   4      507.26      490.31      7.84 o 
  -3  26   4       80.62       73.94      3.04 o 
  -2  26   4        1.01        1.15      1.28 o 
  -1  26   4        0.02        0.61      1.05 o 
   0  26   4      110.19      116.02      4.14 o 
   1  26   4       82.93       90.85      3.12 o 
   3  26   4       52.07       60.72      3.40 o 
  -7  27   4        0.34       -0.68      2.78 o 
  -6  27   4        0.33       -1.59      1.59 o 
  -5  27   4      102.61      104.89      4.14 o 
  -4  27   4       58.80       59.68      2.97 o 
  -3  27   4       12.23       10.11      1.62 o 
  -2  27   4       35.82       41.64      2.73 o 
  -1  27   4       37.14       49.69      2.92 o 
   0  27   4      160.24      163.53      4.48 o 
   1  27   4      209.75      233.71      4.89 o 
   2  27   4       97.69      101.62      5.42 o 
   3  27   4       35.22       38.95      3.45 o 
  -7  28   4        7.97       10.68      2.07 o 
  -6  28   4       12.02        8.88      3.01 o 
  -5  28   4       33.13       34.71      2.94 o 
  -4  28   4      276.15      290.85      6.03 o 
  -3  28   4      169.27      164.30      4.86 o 
  -2  28   4       27.55       24.77      3.16 o 
  -1  28   4      213.48      230.34      5.34 o 
   0  28   4      122.50      123.17      4.00 o 
   1  28   4        1.56        2.29      1.10 o 
   2  28   4       81.34       85.03      4.29 o 
   3  28   4       18.29       24.50      2.15 o 
  -6  29   4       30.77       29.71      4.62 o 
  -5  29   4        1.57        0.87      1.34 o 
  -4  29   4       10.85       15.29      1.98 o 
  -3  29   4        0.58        2.16      1.29 o 
  -2  29   4        6.17        3.30      1.40 o 
  -1  29   4        4.10        4.53      1.44 o 
   0  29   4       28.63       31.11      2.51 o 
   1  29   4        0.09        1.11      1.79 o 
   2  29   4        8.37        3.55      2.13 o 
   3  29   4       42.86       42.12      3.04 o 
  -6  30   4       14.33        9.18      3.57 o 
  -5  30   4        0.19       -0.19      1.31 o 
  -4  30   4        0.16       -0.20      1.32 o 
  -3  30   4       20.97       24.04      3.10 o 
  -2  30   4      107.83      122.08      4.08 o 
  -1  30   4      282.52      291.92      9.10 o 
   0  30   4       24.46       27.96      2.47 o 
   1  30   4       16.30       13.92      1.98 o 
   2  30   4       12.16       12.05      2.86 o 
  -6  31   4       27.71       26.48      3.11 o 
  -5  31   4       18.71       20.88      2.48 o 
  -4  31   4        0.49        1.28      1.54 o 
  -3  31   4        1.53        3.44      2.59 o 
  -2  31   4        0.63        1.35      2.01 o 
  -1  31   4        0.22        3.16      1.39 o 
   0  31   4        8.75        4.00      1.46 o 
   1  31   4       57.54       63.20      3.31 o 
   2  31   4       10.04        9.61      3.00 o 
  -5  32   4       46.34       47.13      3.48 o 
  -4  32   4      173.40      184.46      6.17 o 
  -3  32   4       13.76       11.31      1.86 o 
  -2  32   4       94.28      104.77      4.03 o 
  -1  32   4       71.26       83.53      3.72 o 
   0  32   4      129.10      134.25      4.39 o 
   1  32   4        0.00        0.64      1.34 o 
   2  32   4       40.18       48.71      5.31 o 
  -5  33   4       56.09       56.55      3.81 o 
  -4  33   4       20.29       22.40      2.84 o 
  -3  33   4       23.81       24.67      2.55 o 
  -2  33   4       41.15       41.96      3.41 o 
  -1  33   4       21.36       22.72      2.34 o 
   0  33   4       16.43       12.55      2.28 o 
   1  33   4        3.45        6.23      2.74 o 
  -4  34   4       85.31       91.08      4.60 o 
  -3  34   4        1.87        4.47      1.53 o 
  -2  34   4       17.30       14.61      2.15 o 
  -1  34   4        2.67        3.71      1.71 o 
   0  34   4       18.07       19.76      2.29 o 
   1  34   4       43.16       47.52      4.54 o 
  -4  35   4      146.75      154.15      8.82 o 
  -3  35   4        0.63        1.10      1.58 o 
  -2  35   4       86.53       92.00      4.22 o 
  -1  35   4       77.27       82.55      3.82 o 
   0  35   4       38.38       36.19      2.86 o 
  -3  36   4      188.77      214.75     10.58 o 
  -2  36   4       51.71       57.10      3.70 o 
  -1  36   4      235.47      233.68      5.91 o 
 -10   1   5       36.86       30.41      2.56 o 
  -9   1   5        5.58        3.41      1.27 o 
  -8   1   5       13.31       15.14      1.67 o 
  -7   1   5        8.49        9.15      1.25 o 
  -6   1   5      446.12      481.37      5.19 o 
  -5   1   5       63.24       60.01      2.78 o 
  -4   1   5       50.36       52.52      1.27 o 
  -3   1   5      876.11      983.36      7.85 o 
  -2   1   5     1177.71     1284.53     12.49 o 
  -1   1   5      142.09      167.41      3.49 o 
   0   1   5      350.18      347.30      6.05 o 
   1   1   5       20.43       16.41      2.42 o 
   2   1   5       25.51       28.45      3.00 o 
   3   1   5        4.58        6.49      3.02 o 
   4   1   5      249.43      266.22     12.13 o 
   5   1   5        7.12       10.43      3.34 o 
 -10   2   5       35.19       31.10      2.83 o 
  -9   2   5       16.55       19.03      2.00 o 
  -8   2   5       53.47       61.03      2.78 o 
  -7   2   5      161.97      169.35      3.53 o 
  -6   2   5       52.15       48.34      2.46 o 
  -5   2   5      323.43      314.08      6.72 o 
  -4   2   5      256.34      258.14      3.10 o 
  -3   2   5      432.22      443.96      4.81 o 
  -2   2   5      257.49      247.73      3.83 o 
  -1   2   5      147.26      133.10      3.09 o 
   0   2   5       32.54       30.46      1.03 o 
   1   2   5      169.24      165.64      4.53 o 
   2   2   5      263.12      249.61      7.49 o 
   3   2   5       14.34       10.86      3.51 o 
   4   2   5       12.48       21.24      4.59 o 
   5   2   5        0.10        4.17      3.46 o 
 -10   3   5       50.16       46.82      3.08 o 
  -9   3   5        3.10        3.09      1.26 o 
  -8   3   5       11.50       10.50      1.54 o 
  -7   3   5       35.30       32.36      1.82 o 
  -6   3   5     1081.85     1140.74     14.51 o 
  -5   3   5       56.36       57.88      2.84 o 
  -4   3   5       37.59       37.34      1.13 o 
  -3   3   5     1848.98     1973.77     14.71 o 
  -2   3   5        2.21        1.01      0.62 o 
  -1   3   5      277.08      285.73      4.97 o 
   0   3   5       26.09       26.48      1.01 o 
   1   3   5      838.58      784.81     12.38 o 
   2   3   5       60.09       45.82      3.84 o 
   3   3   5       24.22       28.91      5.01 o 
   4   3   5      441.97      449.76      9.18 o 
   5   3   5       29.90       30.20      4.09 o 
 -10   4   5        0.03        0.04      1.28 o 
  -9   4   5       15.71       16.11      1.85 o 
  -8   4   5        0.80        1.85      1.02 o 
  -7   4   5       56.74       56.58      2.44 o 
  -6   4   5     1805.65     1891.63     19.53 o 
  -5   4   5        2.66        2.39      0.81 o 
  -4   4   5      135.03      138.79      2.10 o 
  -3   4   5       96.14      102.25      2.26 o 
  -2   4   5      535.39      592.15      6.32 o 
  -1   4   5      122.17      108.75      2.71 o 
   0   4   5     3106.92     3112.80     25.01 o 
   1   4   5      205.66      156.62      4.92 o 
   2   4   5        0.99        0.45      1.23 o 
   3   4   5       84.79       83.54      8.89 o 
   4   4   5        2.24        2.15      1.08 o 
   5   4   5        3.01        9.35      2.57 o 
 -10   5   5        3.45        3.56      1.54 o 
  -9   5   5        0.36        0.70      1.08 o 
  -8   5   5      114.61      108.89      3.44 o 
  -7   5   5       16.78       18.80      1.82 o 
  -6   5   5      438.21      445.72      5.93 o 
  -5   5   5      408.91      423.91      6.36 o 
  -4   5   5       49.97       53.21      1.47 o 
  -3   5   5        7.91       12.27      0.99 o 
  -2   5   5      396.44      347.16      4.50 o 
  -1   5   5       43.47       55.46      2.13 o 
   0   5   5      115.74       83.03      2.21 o 
   1   5   5      732.12      638.96     10.93 o 
   2   5   5        0.87       -1.15      1.37 o 
   3   5   5       19.04       14.99      2.02 o 
   4   5   5       46.61       43.48      2.45 o 
   5   5   5       35.86       37.83     12.16 o 
 -10   6   5        7.83        7.00      1.75 o 
  -9   6   5       12.51       13.54      1.78 o 
  -8   6   5        3.79        5.46      1.23 o 
  -7   6   5      198.58      208.44      4.31 o 
  -6   6   5        3.77        5.59      0.81 o 
  -5   6   5        6.64       12.42      1.87 o 
  -4   6   5       34.57       35.69      1.21 o 
  -3   6   5      210.79      212.55      3.61 o 
  -2   6   5       45.53       59.69      1.81 o 
  -1   6   5        0.15        0.64      0.62 o 
   0   6   5      562.69      508.11      6.55 o 
   1   6   5       24.70       23.36      2.18 o 
   2   6   5      172.93      147.44      4.56 o 
   3   6   5       64.14       70.36      2.58 o 
   4   6   5       10.20        9.08      1.46 o 
   5   6   5       45.23       45.29      9.41 o 
 -10   7   5        1.70        0.96      1.36 o 
  -9   7   5       18.61       18.87      2.01 o 
  -8   7   5       48.07       53.61      2.68 o 
  -7   7   5       29.50       33.07      2.16 o 
  -6   7   5      156.73      175.40      3.01 o 
  -5   7   5       10.18       12.65      1.45 o 
  -4   7   5        6.75        8.39      0.87 o 
  -3   7   5      671.36      699.24      8.31 o 
  -2   7   5     1193.05     1315.83     11.35 o 
  -1   7   5       80.44       70.69      1.36 o 
   0   7   5      404.67      362.41      6.66 o 
   1   7   5      310.92      301.89      6.35 o 
   2   7   5        0.29       -0.14      1.02 o 
   3   7   5       62.25       65.84      4.52 o 
   4   7   5       29.88       29.45      2.59 o 
   5   7   5        9.69       11.04      5.70 o 
 -10   8   5        8.15       11.02      2.20 o 
  -9   8   5       30.82       30.91      2.44 o 
  -8   8   5       14.29       15.85      1.83 o 
  -7   8   5       74.95       76.90      2.50 o 
  -6   8   5       36.01       36.01      2.73 o 
  -5   8   5      235.27      244.90      5.30 o 
  -4   8   5       72.25       65.99      1.94 o 
  -3   8   5      116.65      108.96      2.33 o 
  -2   8   5      123.91      119.26      2.53 o 
  -1   8   5      433.32      416.62      3.98 o 
   0   8   5      535.95      482.73      8.97 o 
   1   8   5       45.89       54.25      3.09 o 
   2   8   5        5.92        6.17      1.38 o 
   3   8   5        0.04        0.59      1.53 o 
   4   8   5       13.57       18.86      3.53 o 
   5   8   5        0.30        7.20      4.95 o 
 -10   9   5        2.71        3.47      1.58 o 
  -9   9   5        0.04        1.68      1.15 o 
  -8   9   5       79.95       75.75      2.87 o 
  -7   9   5      150.71      147.83      3.47 o 
  -6   9   5       21.54       23.97      1.48 o 
  -5   9   5     1085.97     1114.62     14.12 o 
  -4   9   5      133.08      137.59      3.38 o 
  -3   9   5       42.99       56.38      1.71 o 
  -2   9   5        0.60       -0.20      0.33 o 
  -1   9   5        2.52        4.79      0.67 o 
   0   9   5      216.53      190.78      5.43 o 
   1   9   5     1099.13      985.32     13.27 o 
   2   9   5       38.00       34.35      2.69 o 
   3   9   5       16.30       13.95      2.08 o 
   4   9   5       11.87       10.36      2.11 o 
   5   9   5       28.35       17.72      6.80 o 
 -10  10   5       43.62       42.34      3.24 o 
  -9  10   5       32.87       24.74      2.50 o 
  -8  10   5       10.45        9.24      1.45 o 
  -7  10   5       18.83       21.10      1.66 o 
  -6  10   5        0.18       -0.01      0.66 o 
  -5  10   5      301.92      308.37      4.66 o 
  -4  10   5       64.16       57.46      2.84 o 
  -3  10   5       78.24       69.10      1.99 o 
  -2  10   5        4.50        7.68      0.83 o 
  -1  10   5      251.56      261.89      6.75 o 
   0  10   5       10.33       10.89      1.76 o 
   1  10   5      204.29      177.29      4.90 o 
   2  10   5       96.17       81.46      2.46 o 
   3  10   5        0.42        2.64      0.97 o 
   4  10   5       18.23       15.89      2.59 o 
   5  10   5      105.00      123.27     15.61 o 
  -9  11   5       14.31       15.14      2.45 o 
  -8  11   5      127.49      132.26      4.28 o 
  -7  11   5       41.11       40.09      2.75 o 
  -6  11   5      146.99      146.22      3.01 o 
  -5  11   5      259.97      282.83      4.64 o 
  -4  11   5      160.80      163.50      4.78 o 
  -3  11   5      718.18      717.70      9.21 o 
  -2  11   5        2.60        3.22      0.66 o 
  -1  11   5      988.72      969.85     13.72 o 
   0  11   5       11.17        3.24      0.96 o 
   1  11   5       44.00       31.32      2.79 o 
   2  11   5       60.89       56.72      2.16 o 
   3  11   5       89.88       96.70      3.24 o 
   4  11   5       35.08       39.31      2.61 o 
   5  11   5        1.29        8.51      5.77 o 
  -9  12   5        8.31        7.43      1.78 o 
  -8  12   5       10.85       14.81      1.67 o 
  -7  12   5       17.30       19.08      1.64 o 
  -6  12   5        2.88        3.73      0.89 o 
  -5  12   5       18.58       19.08      1.52 o 
  -4  12   5       23.14       34.00      2.56 o 
  -3  12   5      501.35      481.34      7.09 o 
  -2  12   5        5.29        4.28      1.32 o 
  -1  12   5      998.07      939.26     13.55 o 
   0  12   5      797.14      743.72     12.16 o 
   1  12   5       49.29       34.15      2.65 o 
   2  12   5      100.40       83.23      4.25 o 
   3  12   5       44.11       43.50      3.62 o 
   4  12   5       91.12      101.34      3.87 o 
   5  12   5        9.33        6.07      5.75 o 
  -9  13   5       90.17       88.16      4.07 o 
  -8  13   5        5.24        6.55      1.33 o 
  -7  13   5        2.66        4.16      1.04 o 
  -6  13   5       18.12       16.06      1.29 o 
  -5  13   5      154.25      153.40      3.50 o 
  -4  13   5     1549.95     1536.95     18.43 o 
  -3  13   5        0.20        0.80      0.92 o 
  -2  13   5      353.80      333.13      6.30 o 
  -1  13   5      601.41      550.51     14.32 o 
   0  13   5      169.63      164.28      4.78 o 
   1  13   5       35.73       37.48      1.58 o 
   2  13   5       35.68       25.32      1.79 o 
   3  13   5       77.14       74.54      3.17 o 
   4  13   5       32.44       35.03      2.53 o 
   5  13   5       35.20       45.02     10.01 o 
  -9  14   5       39.75       36.98      3.06 o 
  -8  14   5       16.81       14.89      1.64 o 
  -7  14   5        2.07        2.72      0.99 o 
  -6  14   5        0.05        0.76      0.78 o 
  -5  14   5       26.44       27.38      1.89 o 
  -4  14   5       35.42       39.99      1.80 o 
  -3  14   5      149.37      136.03      3.67 o 
  -2  14   5      686.37      670.55     11.97 o 
  -1  14   5      644.32      564.97     10.55 o 
   0  14   5       20.40       31.88      2.44 o 
   1  14   5      117.39       92.78      2.63 o 
   2  14   5       77.05       73.22      2.91 o 
   3  14   5        1.59        2.34      1.11 o 
   4  14   5      175.54      177.04      5.94 o 
   5  14   5      126.73      130.26     16.11 o 
  -9  15   5       58.16       58.37      5.28 o 
  -8  15   5       83.81       81.43      3.11 o 
  -7  15   5      153.71      160.20      3.85 o 
  -6  15   5       24.62       23.63      1.63 o 
  -5  15   5      106.30       99.76      3.91 o 
  -4  15   5      304.18      304.12      5.41 o 
  -3  15   5      333.06      324.33      5.89 o 
  -2  15   5      539.36      492.10      7.47 o 
  -1  15   5        0.19        1.72      0.96 o 
   0  15   5       52.10       31.47      2.39 o 
   1  15   5       23.89       22.46      1.79 o 
   2  15   5       30.07       31.40      2.05 o 
   3  15   5      201.87      182.33      6.41 o 
   4  15   5       54.93       59.42      3.94 o 
  -9  16   5        4.23        2.58      1.61 o 
  -8  16   5      209.97      217.10      6.31 o 
  -7  16   5       25.29       22.98      1.85 o 
  -6  16   5        7.34        4.51      1.12 o 
  -5  16   5       22.31       24.66      1.94 o 
  -4  16   5      180.70      191.11      3.99 o 
  -3  16   5       41.92       36.94      2.24 o 
  -2  16   5      785.18      752.84     11.99 o 
  -1  16   5        5.35        5.44      1.21 o 
   0  16   5       68.04       40.93      3.39 o 
   1  16   5       24.97       22.70      1.87 o 
   2  16   5        1.86        3.41      1.09 o 
   3  16   5       91.90      107.73      3.77 o 
   4  16   5       33.05       36.61      2.66 o 
  -9  17   5       27.09       22.73      2.46 o 
  -8  17   5      321.87      319.34      7.26 o 
  -7  17   5      188.25      179.18      5.51 o 
  -6  17   5       27.87       32.29      2.47 o 
  -5  17   5      426.63      436.41      7.00 o 
  -4  17   5       31.32       30.20      1.91 o 
  -3  17   5      341.42      323.51      4.85 o 
  -2  17   5      181.81      179.81      3.69 o 
  -1  17   5     1795.67     1607.04     19.97 o 
   0  17   5        0.41        0.51      0.73 o 
   1  17   5       73.84       76.56      3.53 o 
   2  17   5       32.38       35.69      2.44 o 
   3  17   5       28.47       29.19      2.50 o 
   4  17   5        8.86        9.83      2.32 o 
  -9  18   5        5.90        3.45      1.59 o 
  -8  18   5        0.06        0.19      1.25 o 
  -7  18   5       12.45       12.27      1.52 o 
  -6  18   5       15.38       20.31      1.67 o 
  -5  18   5       37.14       45.37      1.83 o 
  -4  18   5       74.01       63.69      2.66 o 
  -3  18   5       26.15       23.36      2.36 o 
  -2  18   5        0.00        0.77      1.08 o 
  -1  18   5       78.83       76.50      2.56 o 
   0  18   5        1.16        1.32      0.94 o 
   1  18   5       26.05       28.21      2.23 o 
   2  18   5        5.55        6.75      1.35 o 
   3  18   5        6.96        6.18      1.56 o 
   4  18   5       40.51       47.53      4.48 o 
  -9  19   5        6.10        2.47      1.50 o 
  -8  19   5        0.04        1.69      2.51 o 
  -7  19   5        5.56        7.87      1.38 o 
  -6  19   5        4.48        5.78      1.50 o 
  -5  19   5       45.93       47.57      2.01 o 
  -4  19   5        8.31        7.51      1.58 o 
  -3  19   5        1.41        0.72      0.93 o 
  -2  19   5        0.21        1.47      0.77 o 
  -1  19   5      334.34      279.75      5.29 o 
   0  19   5       10.36       10.86      1.99 o 
   1  19   5      100.56       87.12      3.41 o 
   2  19   5       23.88       27.27      2.48 o 
   3  19   5        6.18        3.88      1.37 o 
   4  19   5       64.49       64.62      3.81 o 
  -8  20   5        3.29        2.51      1.48 o 
  -7  20   5       22.58       27.11      2.24 o 
  -6  20   5        0.92        0.93      1.09 o 
  -5  20   5      208.04      192.86      3.67 o 
  -4  20   5        5.49        6.43      1.61 o 
  -3  20   5      157.79      145.20      3.48 o 
  -2  20   5      117.96      116.55      3.37 o 
  -1  20   5      558.41      487.93      7.90 o 
   0  20   5       10.68       14.13      1.68 o 
   1  20   5        1.58        1.25      1.04 o 
   2  20   5        0.08        0.86      0.94 o 
   3  20   5        0.01        0.11      1.12 o 
   4  20   5        7.83        6.07      2.89 o 
  -8  21   5       86.37       70.51      3.58 o 
  -7  21   5        9.30       10.77      2.44 o 
  -6  21   5       28.01       23.16      1.92 o 
  -5  21   5       19.15       22.80      1.61 o 
  -4  21   5        0.04        0.92      1.03 o 
  -3  21   5      515.97      478.46      7.56 o 
  -2  21   5        8.64        5.89      2.05 o 
  -1  21   5       22.74       18.78      1.91 o 
   0  21   5        6.85        5.54      2.41 o 
   1  21   5      188.81      179.58      5.01 o 
   2  21   5      157.01      157.94      3.98 o 
   3  21   5        0.46        1.68      1.36 o 
   4  21   5       47.15       45.54      4.49 o 
  -8  22   5       33.43       30.95      3.76 o 
  -7  22   5        9.36        8.81      1.82 o 
  -6  22   5       86.16       86.80      3.04 o 
  -5  22   5        1.00        1.76      0.96 o 
  -4  22   5        2.99        1.99      1.02 o 
  -3  22   5       71.51       65.37      2.95 o 
  -2  22   5        0.03        1.58      1.32 o 
  -1  22   5       10.28        5.89      1.45 o 
   0  22   5      382.16      346.57      7.81 o 
   1  22   5        0.28        2.35      1.14 o 
   2  22   5       75.14       84.13      3.08 o 
   3  22   5       51.84       58.54      4.06 o 
  -8  23   5       82.61       71.78      3.62 o 
  -7  23   5        3.01        1.61      1.43 o 
  -6  23   5        0.08        0.77      1.75 o 
  -5  23   5        5.39        5.14      1.16 o 
  -4  23   5       11.35       10.25      1.13 o 
  -3  23   5        5.28        5.48      1.55 o 
  -2  23   5       21.95       21.04      2.06 o 
  -1  23   5       38.66       34.25      3.37 o 
   0  23   5        4.05        2.02      1.29 o 
   1  23   5       28.04       28.73      2.59 o 
   2  23   5       51.30       51.14      3.32 o 
   3  23   5      122.64      122.76      3.71 o 
  -8  24   5       27.10       19.99      2.38 o 
  -7  24   5        0.95        0.38      1.65 o 
  -6  24   5       15.16       13.40      3.43 o 
  -5  24   5      103.04      109.07      3.21 o 
  -4  24   5      156.72      146.35      3.29 o 
  -3  24   5       52.15       60.06      3.23 o 
  -2  24   5      171.57      176.60      5.54 o 
  -1  24   5       43.50       49.93      3.20 o 
   0  24   5        1.09        2.43      1.10 o 
   1  24   5       39.57       45.16      3.00 o 
   2  24   5      215.78      241.15      6.42 o 
   3  24   5        3.43        3.90      1.28 o 
  -8  25   5        7.40        5.45      1.83 o 
  -7  25   5        1.47        2.71      1.49 o 
  -6  25   5      328.16      330.39      6.06 o 
  -5  25   5      166.72      158.93      5.88 o 
  -4  25   5        5.49        5.31      1.15 o 
  -3  25   5        4.52        8.20      1.98 o 
  -2  25   5        2.09        1.49      1.21 o 
  -1  25   5        1.21        4.31      1.43 o 
   0  25   5        0.04        0.74      1.07 o 
   1  25   5      360.46      371.56     12.90 o 
   2  25   5      200.98      205.74      5.95 o 
   3  25   5       39.82       44.48      2.58 o 
  -7  26   5        2.50        2.16      1.50 o 
  -6  26   5       69.93       64.45      3.10 o 
  -5  26   5       67.11       66.54      2.78 o 
  -4  26   5        3.97        5.09      1.19 o 
  -3  26   5       13.79       10.76      2.25 o 
  -2  26   5        0.52        0.35      1.07 o 
  -1  26   5        0.26        5.35      1.65 o 
   0  26   5       75.71       74.60      3.78 o 
   1  26   5        0.00        2.08      1.92 o 
   2  26   5       11.25       11.96      3.13 o 
   3  26   5        1.39        1.30      1.50 o 
  -7  27   5        5.27        6.57      1.73 o 
  -6  27   5       27.21       21.57      2.23 o 
  -5  27   5        4.26        5.42      1.55 o 
  -4  27   5       58.15       61.93      2.71 o 
  -3  27   5       28.09       35.17      4.19 o 
  -2  27   5        3.36        2.54      1.79 o 
  -1  27   5       15.01       14.35      2.40 o 
   0  27   5       63.61       72.57      4.13 o 
   1  27   5        5.93        5.66      1.86 o 
   2  27   5       28.59       34.71      2.97 o 
  -7  28   5      116.57      129.08      5.50 o 
  -6  28   5       75.07       73.98      3.34 o 
  -5  28   5       65.93       62.24      2.75 o 
  -4  28   5        0.10        1.17      1.11 o 
  -3  28   5       28.62       30.18      5.14 o 
  -2  28   5       17.90       14.21      2.10 o 
  -1  28   5      224.34      239.05     10.24 o 
   0  28   5       74.65       91.41      4.24 o 
   1  28   5      171.08      179.27      8.35 o 
   2  28   5       19.50       21.78      4.06 o 
  -7  29   5      125.24      140.15     12.13 o 
  -6  29   5      260.26      272.38      6.01 o 
  -5  29   5      126.30      124.87      3.63 o 
  -4  29   5       17.46       20.49      1.94 o 
  -3  29   5       43.70       42.65      5.79 o 
  -2  29   5        0.02        1.09      1.44 o 
  -1  29   5        0.76        2.78      1.42 o 
   0  29   5       81.28       90.47      4.23 o 
   1  29   5       74.51       77.69      4.00 o 
   2  29   5       50.04       60.40      5.07 o 
  -6  30   5      268.55      296.67      8.68 o 
  -5  30   5       11.76       12.25      3.59 o 
  -4  30   5        0.32        2.62      1.60 o 
  -3  30   5        2.33        3.82      2.02 o 
  -2  30   5      255.82      250.18      6.77 o 
  -1  30   5       80.94       96.33      4.49 o 
   0  30   5       38.59       39.65      3.92 o 
   1  30   5       50.46       50.60      3.37 o 
  -6  31   5       45.58       50.77      4.39 o 
  -5  31   5       16.68       13.88      6.70 o 
  -4  31   5       15.31       15.68      3.27 o 
  -3  31   5        0.84        1.40      1.59 o 
  -2  31   5        0.02        0.89      1.42 o 
  -1  31   5       74.91       76.52      4.57 o 
   0  31   5      128.15      131.28      6.52 o 
   1  31   5       11.16       18.49      3.39 o 
  -5  32   5        0.02       -2.55      3.14 o 
  -4  32   5       26.41       31.50      3.73 o 
  -3  32   5       45.24       48.76      4.17 o 
  -2  32   5      419.26      429.34      9.37 o 
  -1  32   5        0.70        0.18      1.26 o 
   0  32   5        5.43        6.57      3.52 o 
   1  32   5       86.63       86.33      7.94 o 
  -5  33   5       84.76       86.03      5.76 o 
  -4  33   5       15.76       19.82      3.04 o 
  -3  33   5       11.13       13.70      2.41 o 
  -2  33   5       41.29       35.14      3.28 o 
  -1  33   5      133.06      127.65      5.66 o 
   0  33   5       32.42       36.31      4.28 o 
  -4  34   5        8.20        2.16      2.16 o 
  -3  34   5      187.80      197.63      6.99 o 
  -2  34   5       46.38       52.48      4.33 o 
  -1  34   5       98.22      121.82      5.22 o 
   0  34   5        1.07       -3.75      3.75 o 
  -3  35   5        2.17        3.78      2.41 o 
  -2  35   5       35.36       35.30      6.06 o 
  -1  35   5       55.73       64.82      7.13 o 
 -10   0   6       85.68       94.47      9.04 o 
  -9   0   6        1.84        1.77      1.18 o 
  -8   0   6       22.13       22.51      5.09 o 
  -7   0   6       81.55       84.36      5.28 o 
  -6   0   6       13.25       10.39      2.47 o 
  -5   0   6      492.37      555.32     12.70 o 
  -4   0   6      187.82      172.16      3.58 o 
  -3   0   6      235.89      226.78      4.99 o 
  -2   0   6        2.81        2.90      1.31 o 
  -1   0   6        6.69       10.65      1.87 o 
   0   0   6     1454.11     1331.46     42.32 o 
   1   0   6       96.83       97.70      7.48 o 
   2   0   6      590.25      571.40     24.70 o 
   3   0   6      109.65      114.71     11.60 o 
   4   0   6       89.93      118.46     14.42 o 
 -10   1   6       11.71       10.59      1.69 o 
  -9   1   6       72.47       75.31      2.27 o 
  -8   1   6       50.43       46.14      4.87 o 
  -7   1   6      247.89      222.21     25.76 o 
  -6   1   6       50.73       53.47      3.50 o 
  -5   1   6       25.05       27.92      2.35 o 
  -4   1   6      352.27      394.51      4.12 o 
  -3   1   6        0.06       -0.18      0.54 o 
  -2   1   6       30.75       35.56      2.10 o 
  -1   1   6       73.31       61.73      2.48 o 
   0   1   6     1239.93     1194.87     29.83 o 
   1   1   6      475.05      452.20     14.22 o 
   2   1   6      242.80      267.44     11.51 o 
   3   1   6        0.05       -0.73      2.90 o 
   4   1   6        0.10        5.09      3.50 o 
 -10   2   6        0.04        1.14      1.80 o 
  -9   2   6        6.46        7.04      1.03 o 
  -8   2   6      183.26      185.51      8.00 o 
  -7   2   6       20.16       20.88      3.30 o 
  -6   2   6      130.27      121.13      9.61 o 
  -5   2   6      294.60      312.15      7.28 o 
  -4   2   6        9.17       12.95      0.94 o 
  -3   2   6       47.94       55.13      1.79 o 
  -2   2   6      225.04      235.65      4.12 o 
  -1   2   6      298.66      259.08      4.86 o 
   0   2   6      347.43      350.96      7.80 o 
   1   2   6      210.56      195.13      7.51 o 
   2   2   6      444.73      445.65     15.07 o 
   3   2   6       38.26       36.28      5.81 o 
   4   2   6       56.04       68.64      7.89 o 
 -10   3   6        7.32        6.27      1.60 o 
  -9   3   6       22.26       15.60      1.80 o 
  -8   3   6      455.00      433.17     12.69 o 
  -7   3   6       11.16        9.87      2.02 o 
  -6   3   6       80.10       70.80      6.93 o 
  -5   3   6        8.91       14.51      1.64 o 
  -4   3   6       79.39       75.94      1.79 o 
  -3   3   6      858.43      957.41      8.82 o 
  -2   3   6      173.32      160.98      3.37 o 
  -1   3   6       19.34       13.32      1.43 o 
   0   3   6       26.26       30.07      2.43 o 
   1   3   6        0.67        3.98      2.02 o 
   2   3   6       21.91       21.67      4.15 o 
   3   3   6       12.79       17.48      4.47 o 
   4   3   6       99.70      113.83      7.01 o 
 -10   4   6        4.19        4.53      1.43 o 
  -9   4   6        1.41        2.82      1.17 o 
  -8   4   6      284.31      285.59      8.28 o 
  -7   4   6       81.05       79.11      4.39 o 
  -6   4   6       13.61       13.16      2.27 o 
  -5   4   6       75.75       77.78      2.84 o 
  -4   4   6       16.13       16.97      1.25 o 
  -3   4   6      136.03      141.87      2.79 o 
  -2   4   6       83.22       84.39      2.20 o 
  -1   4   6      473.99      484.18      6.82 o 
   0   4   6      310.02      295.54      6.51 o 
   1   4   6      136.19      127.52      6.01 o 
   2   4   6       19.70       12.40      5.69 o 
   3   4   6       33.47       41.86      4.76 o 
   4   4   6       12.13        8.51      3.51 o 
 -10   5   6       12.15       11.03      1.82 o 
  -9   5   6        0.96        2.31      1.15 o 
  -8   5   6       55.60       57.64      4.46 o 
  -7   5   6       13.03       12.93      2.20 o 
  -6   5   6       12.07       12.70      2.01 o 
  -5   5   6      187.50      198.72      3.83 o 
  -4   5   6      117.63      133.23      2.78 o 
  -3   5   6        5.89        2.35      0.77 o 
  -2   5   6      426.75      447.83      5.67 o 
  -1   5   6     1052.83      964.61     12.50 o 
   0   5   6      209.28      190.49      7.31 o 
   1   5   6      102.00      115.32      4.07 o 
   2   5   6       35.27       42.44      4.38 o 
   3   5   6       35.81       31.97      4.13 o 
   4   5   6        0.58        1.53      2.52 o 
 -10   6   6       32.78       31.86      2.67 o 
  -9   6   6       72.92       68.19      3.58 o 
  -8   6   6      447.33      449.42     12.93 o 
  -7   6   6      255.74      273.88      7.88 o 
  -6   6   6        5.12        6.98      1.71 o 
  -5   6   6      208.14      233.92      4.61 o 
  -4   6   6        2.22        1.29      0.62 o 
  -3   6   6        3.68        4.35      0.87 o 
  -2   6   6      990.07      930.97      9.26 o 
  -1   6   6      420.00      472.25      7.95 o 
   0   6   6      198.84      199.78      5.19 o 
   1   6   6      182.57      162.99      4.89 o 
   2   6   6      185.13      165.89      7.11 o 
   3   6   6       32.12       37.06      4.38 o 
   4   6   6       35.98       38.18      4.67 o 
 -10   7   6        2.13        4.08      2.10 o 
  -9   7   6        9.56       11.71      2.96 o 
  -8   7   6      316.58      309.54      5.92 o 
  -7   7   6      243.07      253.24      7.41 o 
  -6   7   6       99.59      105.40      4.56 o 
  -5   7   6       25.48       27.98      2.15 o 
  -4   7   6      194.13      190.11      3.97 o 
  -3   7   6       14.46       16.67      1.31 o 
  -2   7   6      485.85      482.17      5.95 o 
  -1   7   6      412.16      408.05      7.35 o 
   0   7   6      671.70      583.60      9.52 o 
   1   7   6      297.04      239.85      6.04 o 
   2   7   6        0.16        1.79      1.54 o 
   3   7   6        4.76        6.56      2.60 o 
   4   7   6       66.37       72.25      6.27 o 
 -10   8   6        0.36        2.92      2.42 o 
  -9   8   6        4.23        4.72      1.58 o 
  -8   8   6        1.10        0.97      0.93 o 
  -7   8   6      333.31      334.68      8.69 o 
  -6   8   6      148.24      145.76      5.50 o 
  -5   8   6       39.07       44.07      3.57 o 
  -4   8   6      523.76      497.49     15.87 o 
  -3   8   6       22.44       29.50      1.66 o 
  -2   8   6      104.47      105.02      2.60 o 
  -1   8   6      467.71      438.42      7.74 o 
   0   8   6      101.32       76.64      3.27 o 
   1   8   6        1.43        1.27      1.24 o 
   2   8   6       48.63       58.18      5.04 o 
   3   8   6       42.21       45.78      4.81 o 
   4   8   6       17.22       20.06      3.60 o 
 -10   9   6        3.10        4.80      2.72 o 
  -9   9   6        0.48        3.30      1.29 o 
  -8   9   6       24.10       21.84      1.75 o 
  -7   9   6       50.93       60.58      4.15 o 
  -6   9   6       95.17       97.85      4.49 o 
  -5   9   6       52.10       53.66      2.82 o 
  -4   9   6      655.83      689.33     10.92 o 
  -3   9   6      416.35      418.69      9.53 o 
  -2   9   6      554.27      554.34      7.75 o 
  -1   9   6       13.60       18.96      1.96 o 
   0   9   6      244.47      191.05      5.19 o 
   1   9   6       99.31       87.15      3.74 o 
   2   9   6        0.03        0.53      1.62 o 
   3   9   6       16.86       15.29      2.99 o 
   4   9   6        0.55        3.89      2.33 o 
 -10  10   6        0.40        0.45      1.51 o 
  -9  10   6       55.69       52.42      3.08 o 
  -8  10   6       12.41       12.58      1.47 o 
  -7  10   6        4.42        4.12      1.64 o 
  -6  10   6      179.93      177.09      6.03 o 
  -5  10   6       21.21       21.79      2.55 o 
  -4  10   6      524.67      541.89      9.90 o 
  -3  10   6        0.66        1.02      0.83 o 
  -2  10   6       62.87       63.06      2.38 o 
  -1  10   6        0.55        1.21      0.86 o 
   0  10   6        2.58        2.17      1.01 o 
   1  10   6        3.39        8.16      2.59 o 
   2  10   6        1.75        4.38      1.49 o 
   3  10   6       33.62       36.64      4.39 o 
   4  10   6       69.99       76.04      6.36 o 
 -10  11   6       23.85       21.01      4.12 o 
  -9  11   6        1.29        2.06      1.01 o 
  -8  11   6        7.21        6.11      1.28 o 
  -7  11   6        0.13        1.06      1.53 o 
  -6  11   6       94.98      103.04      9.03 o 
  -5  11   6      513.25      525.60      8.98 o 
  -4  11   6       48.95       45.67      2.75 o 
  -3  11   6      268.35      261.43      5.14 o 
  -2  11   6      129.93      133.44      4.00 o 
  -1  11   6      521.23      483.38      9.40 o 
   0  11   6       15.70       14.73      2.11 o 
   1  11   6      100.01       91.26      3.98 o 
   2  11   6       33.75       39.72      4.30 o 
   3  11   6        1.89        4.71      2.31 o 
   4  11   6      280.62      298.82     10.70 o 
 -10  12   6        4.41        3.89      1.75 o 
  -9  12   6        1.31        2.38      1.28 o 
  -8  12   6        8.36        8.66      1.39 o 
  -7  12   6       96.72       97.36      4.80 o 
  -6  12   6      321.18      328.53     10.27 o 
  -5  12   6      196.67      200.11      5.27 o 
  -4  12   6      177.21      160.83      4.58 o 
  -3  12   6      134.94      133.16      4.41 o 
  -2  12   6       28.18       31.83      2.68 o 
  -1  12   6       65.64       54.38      3.29 o 
   0  12   6       98.97       91.51      5.69 o 
   1  12   6      216.52      197.71      6.21 o 
   2  12   6      189.60      198.52      6.55 o 
   3  12   6       86.11      102.99      6.67 o 
   4  12   6        0.05       -0.49      2.17 o 
  -9  13   6      102.89      101.91      3.75 o 
  -8  13   6       10.38       12.08      2.05 o 
  -7  13   6       32.99       31.14      2.90 o 
  -6  13   6        6.29        4.96      1.87 o 
  -5  13   6      617.91      620.47     10.23 o 
  -4  13   6       36.32       34.65      2.62 o 
  -3  13   6      504.97      495.06      9.48 o 
  -2  13   6      106.22      107.86      4.45 o 
  -1  13   6        0.04        0.45      0.94 o 
   0  13   6       54.57       41.60      3.07 o 
   1  13   6      106.00      102.24      4.76 o 
   2  13   6       56.07       65.47      4.57 o 
   3  13   6       16.54       14.61      3.04 o 
   4  13   6       55.41       56.60      5.93 o 
  -9  14   6       40.67       46.51      2.86 o 
  -8  14   6       41.62       45.27      2.63 o 
  -7  14   6        0.00        1.08      1.06 o 
  -6  14   6        5.13        6.90      2.17 o 
  -5  14   6      357.10      357.81      7.50 o 
  -4  14   6       95.09       90.76      3.57 o 
  -3  14   6      477.58      443.89      7.25 o 
  -2  14   6      525.41      513.43      9.70 o 
  -1  14   6      111.33      101.27      3.78 o 
   0  14   6        8.51        8.53      1.44 o 
   1  14   6      366.19      359.53      9.71 o 
   2  14   6       76.01       86.60      4.79 o 
   3  14   6       16.91       17.31      3.36 o 
   4  14   6        3.20        6.13      2.63 o 
  -9  15   6      110.83      106.21      4.79 o 
  -8  15   6       88.91       92.83      3.52 o 
  -7  15   6       77.07       79.40      2.81 o 
  -6  15   6      194.05      183.85      6.29 o 
  -5  15   6      162.12      146.83      4.77 o 
  -4  15   6      130.02      131.56      4.33 o 
  -3  15   6      200.44      190.53      4.57 o 
  -2  15   6      188.14      189.28      5.65 o 
  -1  15   6       15.52        3.35      1.45 o 
   0  15   6      214.64      191.61      5.44 o 
   1  15   6        6.51        4.52      2.98 o 
   2  15   6       15.40       13.27      2.32 o 
   3  15   6       25.15       26.19      3.88 o 
   4  15   6       51.82       46.84      4.97 o 
  -9  16   6       30.26       31.22      3.14 o 
  -8  16   6       12.02       12.28      2.62 o 
  -7  16   6       13.03       14.35      1.62 o 
  -6  16   6      246.97      240.58      7.23 o 
  -5  16   6        0.47        1.72      1.30 o 
  -4  16   6        2.71        5.77      1.50 o 
  -3  16   6      254.26      244.50      6.17 o 
  -2  16   6       78.70       74.06      6.80 o 
  -1  16   6      854.82      780.79     13.27 o 
   0  16   6       36.75       37.89      4.45 o 
   1  16   6       72.11       63.48      5.78 o 
   2  16   6        1.97        2.84      1.64 o 
   3  16   6       34.05       31.00      3.52 o 
  -9  17   6        7.72        3.07      1.54 o 
  -8  17   6        0.32        2.13      1.28 o 
  -7  17   6       16.84       16.96      1.76 o 
  -6  17   6      156.73      148.39      7.11 o 
  -5  17   6      110.82      102.41      4.19 o 
  -4  17   6      653.46      637.34     10.75 o 
  -3  17   6      160.46      163.86      5.23 o 
  -2  17   6        0.76        4.09      1.85 o 
  -1  17   6       19.23        8.23      2.02 o 
   0  17   6        8.74        8.22      2.06 o 
   1  17   6       15.12       19.47      3.49 o 
   2  17   6       49.29       48.23      4.10 o 
   3  17   6        5.96        5.34      2.31 o 
  -9  18   6        0.29       -0.01      1.41 o 
  -8  18   6      119.23      110.14      3.93 o 
  -7  18   6        5.21        6.19      1.27 o 
  -6  18   6        9.48       10.05      1.21 o 
  -5  18   6      163.56      160.06      5.77 o 
  -4  18   6       37.09       43.69      3.22 o 
  -3  18   6       98.73      100.07      4.24 o 
  -2  18   6       53.56       40.61      2.99 o 
  -1  18   6       17.65       13.39      2.38 o 
   0  18   6       39.22       42.08      4.11 o 
   1  18   6       42.01       40.59      4.14 o 
   2  18   6       43.30       41.35      4.47 o 
   3  18   6      106.86      114.62     16.02 o 
  -9  19   6        3.10        3.18      1.64 o 
  -8  19   6       36.93       34.22      2.64 o 
  -7  19   6        2.76        3.52      1.26 o 
  -6  19   6       23.63       26.53      1.95 o 
  -5  19   6      367.25      350.51      8.05 o 
  -4  19   6      153.16      154.31      8.25 o 
  -3  19   6      659.37      604.15     11.16 o 
  -2  19   6      145.34      144.54      6.67 o 
  -1  19   6       22.62       22.54      3.68 o 
   0  19   6        0.21        1.19      1.46 o 
   1  19   6       48.90       42.13      4.33 o 
   2  19   6       47.36       52.09      8.83 o 
   3  19   6        0.04        3.46      1.88 o 
  -9  20   6        3.26        0.61      1.38 o 
  -8  20   6       13.84       18.18      2.63 o 
  -7  20   6       10.38        7.81      1.53 o 
  -6  20   6        0.30        1.92      1.04 o 
  -5  20   6        1.22        3.17      1.57 o 
  -4  20   6        1.61        2.80      1.38 o 
  -3  20   6      258.36      233.98      6.67 o 
  -2  20   6      176.32      166.26      5.61 o 
  -1  20   6      136.17      140.14      6.13 o 
   0  20   6      153.83      149.97      6.53 o 
   1  20   6        0.01        0.49      1.37 o 
   2  20   6      232.36      227.53      9.59 o 
   3  20   6       81.37       97.87      7.39 o 
  -8  21   6        2.65        2.77      1.83 o 
  -7  21   6       27.70       27.73      2.36 o 
  -6  21   6       36.46       39.15      2.36 o 
  -5  21   6       91.55       83.47      2.54 o 
  -4  21   6       38.25       44.87      3.39 o 
  -3  21   6        0.62        1.61      1.42 o 
  -2  21   6      164.80      145.50      6.06 o 
  -1  21   6        4.29        3.36      1.49 o 
   0  21   6       14.57       10.01      2.49 o 
   1  21   6        0.20        0.90      1.64 o 
   2  21   6        0.01        3.70      1.88 o 
   3  21   6        3.27        1.55      2.27 o 
  -8  22   6        2.08        1.76      2.64 o 
  -7  22   6       36.03       39.90      5.39 o 
  -6  22   6      135.36      134.45      4.05 o 
  -5  22   6      208.44      199.56      4.46 o 
  -4  22   6        0.15       -1.15      1.99 o 
  -3  22   6      287.06      271.37      8.37 o 
  -2  22   6        3.16        2.83      2.07 o 
  -1  22   6       57.37       61.60      5.01 o 
   0  22   6       97.85       92.82      5.56 o 
   1  22   6        1.95        2.96      2.43 o 
   2  22   6      170.81      171.82      7.73 o 
   3  22   6      143.39      149.39      7.31 o 
  -8  23   6        0.21        1.30      1.58 o 
  -7  23   6       55.24       54.80      3.34 o 
  -6  23   6      129.58      125.20      7.37 o 
  -5  23   6        0.99        1.06      1.34 o 
  -4  23   6       19.05       18.49      3.74 o 
  -3  23   6       91.94       81.31      5.81 o 
  -2  23   6        7.98       11.52      2.35 o 
  -1  23   6      157.52      168.42      6.99 o 
   0  23   6       21.02       16.96      4.75 o 
   1  23   6      119.56      118.75     10.78 o 
   2  23   6      106.67      113.59      7.15 o 
  -8  24   6       18.83       11.82      6.02 o 
  -7  24   6       47.76       47.66      3.18 o 
  -6  24   6       50.42       55.45      3.02 o 
  -5  24   6      101.27      107.08      3.61 o 
  -4  24   6        9.23       12.20      1.53 o 
  -3  24   6       13.13       14.44      3.43 o 
  -2  24   6        1.97        4.15      1.71 o 
  -1  24   6        1.80        0.41      1.46 o 
   0  24   6       26.69       23.95      3.46 o 
   1  24   6        0.06        4.05      1.90 o 
   2  24   6        1.10        2.21      2.52 o 
  -8  25   6        0.28        0.23      1.55 o 
  -7  25   6        6.26        4.61      1.82 o 
  -6  25   6       52.58       55.80      4.78 o 
  -5  25   6        8.65        9.39      2.36 o 
  -4  25   6        4.81        7.56      2.59 o 
  -3  25   6       57.33       57.12      2.31 o 
  -2  25   6       70.24       66.61      5.46 o 
  -1  25   6       30.67       20.35      4.78 o 
   0  25   6        1.30        3.77      1.72 o 
   1  25   6      327.04      317.96     10.63 o 
   2  25   6        2.60        7.25      4.25 o 
  -7  26   6        0.99       -0.27      2.28 o 
  -6  26   6       40.34       38.89      3.80 o 
  -5  26   6        3.48        2.03      1.36 o 
  -4  26   6      178.70      186.65      6.73 o 
  -3  26   6        4.39        5.62      1.19 o 
  -2  26   6        0.00        2.22      1.50 o 
  -1  26   6       17.61       17.48      6.76 o 
   0  26   6       45.41       59.58      6.58 o 
   1  26   6       48.19       54.50      5.21 o 
   2  26   6       50.72       67.20      5.34 o 
  -7  27   6       10.10        8.24      2.13 o 
  -6  27   6      222.92      224.81      5.76 o 
  -5  27   6        1.42        0.57      1.23 o 
  -4  27   6       52.78       53.10      3.02 o 
  -3  27   6      164.65      171.85      4.68 o 
  -2  27   6       19.27       20.54      3.63 o 
  -1  27   6      351.87      367.29     13.85 o 
   0  27   6      283.99      295.36     17.12 o 
   1  27   6       93.50       98.95      6.14 o 
  -7  28   6        0.09        1.06      1.63 o 
  -6  28   6        0.10        1.04      1.34 o 
  -5  28   6       21.53       21.03      3.04 o 
  -4  28   6        0.12        0.69      1.14 o 
  -3  28   6       30.21       34.77      2.96 o 
  -2  28   6       74.50       71.95      3.49 o 
  -1  28   6        0.11       -0.17      1.98 o 
   0  28   6       56.15       61.41      5.63 o 
   1  28   6       83.31       99.55     10.20 o 
  -6  29   6        0.27        0.90      2.61 o 
  -5  29   6        0.32        0.37      2.19 o 
  -4  29   6       60.29       64.80      3.44 o 
  -3  29   6        1.50        1.10      1.14 o 
  -2  29   6       15.68       18.45      2.57 o 
  -1  29   6        0.10        4.26      3.48 o 
   0  29   6        4.40        3.42      3.35 o 
   1  29   6       13.17       18.25      6.88 o 
  -6  30   6        0.09       -0.63      2.13 o 
  -5  30   6        0.01       -0.59      1.57 o 
  -4  30   6      166.65      182.33      5.56 o 
  -3  30   6      277.23      295.55     11.35 o 
  -2  30   6        0.22        0.95      3.15 o 
  -1  30   6        1.61        4.29      3.00 o 
   0  30   6       13.00       13.66      6.11 o 
  -6  31   6        8.56        8.03      2.08 o 
  -5  31   6        2.19        3.63      4.41 o 
  -4  31   6       28.66       30.96      2.86 o 
  -3  31   6        4.75        3.15      1.46 o 
  -2  31   6       21.75       19.96      3.56 o 
  -1  31   6       53.54       56.59      6.39 o 
   0  31   6        9.49        4.24      2.43 o 
  -5  32   6       23.96       24.10      2.73 o 
  -4  32   6      220.66      232.61      6.48 o 
  -3  32   6      119.50      125.97      4.55 o 
  -2  32   6        3.91        3.82      2.34 o 
  -1  32   6       13.95       21.85      5.59 o 
  -4  33   6       16.25       15.82      3.01 o 
  -3  33   6       66.64       82.06      8.01 o 
  -2  33   6       56.99       64.86      6.83 o 
  -1  33   6       21.64       24.23      3.70 o 
  -3  34   6       99.97      112.10      8.29 o 
 -10   1   7        3.68        4.18      2.27 o 
  -9   1   7        4.82        6.14      2.19 o 
  -8   1   7       17.70        9.97      1.84 o 
  -7   1   7        0.01       -0.07      1.09 o 
  -6   1   7       54.32       53.14      6.19 o 
  -5   1   7      299.70      322.40      6.76 o 
  -4   1   7      288.89      295.03      4.01 o 
  -3   1   7        9.32       10.08      1.25 o 
  -2   1   7     1005.80     1019.25     11.85 o 
  -1   1   7      276.10      254.90      6.07 o 
   0   1   7       10.27       23.17      3.07 o 
   1   1   7        2.40        3.68      3.28 o 
   2   1   7      193.58      203.26     10.74 o 
   3   1   7        3.63        8.31      3.86 o 
   4   1   7       31.77       32.83      4.43 o 
 -10   2   7       84.93       78.41      7.31 o 
  -9   2   7      123.32      116.58      6.87 o 
  -8   2   7       16.56       10.06      2.92 o 
  -7   2   7        1.10       -0.05      1.25 o 
  -6   2   7        1.39        1.89      1.37 o 
  -5   2   7      154.87      162.89      4.74 o 
  -4   2   7      276.26      265.69      3.79 o 
  -3   2   7       43.67       43.26      2.22 o 
  -2   2   7      514.48      526.99      7.14 o 
  -1   2   7       26.55       20.63      2.24 o 
   0   2   7        1.68        2.45      3.63 o 
   1   2   7        7.05       10.48      2.80 o 
   2   2   7        8.36       11.27      3.46 o 
   3   2   7        1.03       -0.76      3.16 o 
   4   2   7       32.57       39.28      4.91 o 
 -10   3   7        0.75        6.11      2.44 o 
  -9   3   7       65.07       64.33      6.12 o 
  -8   3   7       38.05       35.58      3.66 o 
  -7   3   7       17.97       12.51      4.36 o 
  -6   3   7       44.31       49.04      3.26 o 
  -5   3   7       15.71       21.05      1.79 o 
  -4   3   7      409.26      396.18      4.77 o 
  -3   3   7       17.57       10.18      1.14 o 
  -2   3   7      816.14      826.02      9.50 o 
  -1   3   7     1089.40     1002.06     13.93 o 
   0   3   7       64.57       62.63      6.75 o 
   1   3   7       12.22       18.36      3.53 o 
   2   3   7       37.28       34.13      5.59 o 
   3   3   7        0.61        0.15      2.24 o 
 -10   4   7       30.32       31.96      7.01 o 
  -9   4   7       19.53       18.92      3.54 o 
  -8   4   7      329.11      299.82      8.64 o 
  -7   4   7      104.39      113.82      6.08 o 
  -6   4   7      134.36      144.08      5.50 o 
  -5   4   7      121.54      121.53      3.77 o 
  -4   4   7      141.04      128.49      2.80 o 
  -3   4   7       12.54       14.31      1.28 o 
  -2   4   7       22.14       28.89      1.74 o 
  -1   4   7      150.08      117.30      3.77 o 
   0   4   7      531.07      500.29      9.86 o 
   1   4   7        1.55        4.60      1.68 o 
   2   4   7       35.56       41.42      4.74 o 
   3   4   7       17.96       21.26      3.86 o 
 -10   5   7      110.93      104.33      6.73 o 
  -9   5   7       12.07       13.56      3.07 o 
  -8   5   7      485.81      480.17     11.27 o 
  -7   5   7        0.34        1.48      1.22 o 
  -6   5   7        3.47        3.04      1.24 o 
  -5   5   7      212.53      224.04      4.73 o 
  -4   5   7       50.29       48.30      1.89 o 
  -3   5   7      260.73      233.08      3.95 o 
  -2   5   7     1357.93     1236.96     11.38 o 
  -1   5   7      210.11      185.95      4.75 o 
   0   5   7       32.38       47.85      4.82 o 
   1   5   7        4.97        5.50      1.88 o 
   2   5   7      170.15      168.28      7.76 o 
   3   5   7        0.50        2.19      2.04 o 
 -10   6   7       20.17       18.41      4.26 o 
  -9   6   7      321.37      318.95     16.31 o 
  -8   6   7        6.25        8.55      2.14 o 
  -7   6   7       10.17        9.41      2.02 o 
  -6   6   7      266.00      265.95      7.44 o 
  -5   6   7       68.24       74.17      4.15 o 
  -4   6   7       90.79       83.11      2.62 o 
  -3   6   7      425.04      406.64      5.42 o 
  -2   6   7        4.16        2.01      1.17 o 
  -1   6   7      243.98      231.53      5.76 o 
   0   6   7       11.67       15.45      2.31 o 
   1   6   7       25.04       25.91      4.72 o 
   2   6   7        4.47        2.24      1.78 o 
   3   6   7       75.44       87.94      6.96 o 
 -10   7   7       54.48       59.26      5.99 o 
  -9   7   7       11.38       10.91      2.55 o 
  -8   7   7      288.23      282.62      8.53 o 
  -7   7   7        0.40        2.24      1.47 o 
  -6   7   7        2.19        1.97      1.27 o 
  -5   7   7      338.67      339.74      6.59 o 
  -4   7   7      108.50      118.31      2.90 o 
  -3   7   7       76.90       67.38      2.35 o 
  -2   7   7      976.35      899.40     13.61 o 
  -1   7   7       39.40       40.20      2.92 o 
   0   7   7       10.34       13.99      2.18 o 
   1   7   7        6.12        8.56      2.84 o 
   2   7   7       16.43       21.31      3.44 o 
   3   7   7        0.91        2.47      3.02 o 
 -10   8   7        3.35        5.51      2.22 o 
  -9   8   7        5.83        7.80      2.37 o 
  -8   8   7        6.71        4.25      1.69 o 
  -7   8   7      312.61      317.61      8.70 o 
  -6   8   7       77.97       75.61      4.98 o 
  -5   8   7       31.06       33.93      2.79 o 
  -4   8   7       61.90       64.27      2.39 o 
  -3   8   7      129.71      129.84      3.11 o 
  -2   8   7      706.92      668.52     10.25 o 
  -1   8   7       96.25       86.14      3.77 o 
   0   8   7      102.90      106.83      4.08 o 
   1   8   7       55.44       59.72      5.78 o 
   2   8   7      224.26      219.12      8.81 o 
   3   8   7       54.74       56.44      5.72 o 
 -10   9   7       76.63       77.55      8.88 o 
  -9   9   7        0.05        1.62      1.72 o 
  -8   9   7        0.33        5.28      1.89 o 
  -7   9   7       90.11       97.63      4.90 o 
  -6   9   7       37.04       41.94      4.39 o 
  -5   9   7        7.95        9.65      1.76 o 
  -4   9   7       27.94       29.52      2.13 o 
  -3   9   7      631.56      615.43      7.36 o 
  -2   9   7      481.49      465.45      8.33 o 
  -1   9   7      197.61      177.73      5.09 o 
   0   9   7        0.44        0.34      1.14 o 
   1   9   7       33.29       40.22      4.45 o 
   2   9   7        6.11        8.95      2.70 o 
   3   9   7       47.19       53.13      5.50 o 
 -10  10   7       30.96       21.56      5.14 o 
  -9  10   7       11.38       10.44      2.61 o 
  -8  10   7        2.40        0.62      1.73 o 
  -7  10   7       33.30       38.97      3.77 o 
  -6  10   7       21.27       23.81      4.68 o 
  -5  10   7       30.37       32.74      2.59 o 
  -4  10   7      151.17      153.12      4.51 o 
  -3  10   7      216.84      213.90      4.45 o 
  -2  10   7      281.40      266.92      6.15 o 
  -1  10   7      414.51      385.97      8.72 o 
   0  10   7        2.09        3.50      1.39 o 
   1  10   7       35.92       45.72      3.87 o 
   2  10   7       42.91       49.19      5.12 o 
   3  10   7       77.36       91.01      7.04 o 
 -10  11   7       29.08       39.84      6.70 o 
  -9  11   7       13.34        9.53      2.23 o 
  -8  11   7       11.39       15.55      3.57 o 
  -7  11   7       24.16       23.42      3.13 o 
  -6  11   7      137.06      133.33      6.61 o 
  -5  11   7      126.04      132.62      4.24 o 
  -4  11   7      305.04      301.47      7.43 o 
  -3  11   7      425.11      416.91      7.11 o 
  -2  11   7      122.08       97.87      3.75 o 
  -1  11   7      418.51      356.21      8.41 o 
   0  11   7       77.73       70.37      4.26 o 
   1  11   7       27.46       21.58      2.76 o 
   2  11   7       33.33       31.27      4.14 o 
   3  11   7       58.36       68.75      6.26 o 
 -10  12   7       27.99       21.90      6.66 o 
  -9  12   7        3.85        3.44      1.65 o 
  -8  12   7       15.79       14.66      2.78 o 
  -7  12   7      124.54      121.97      5.47 o 
  -6  12   7        9.42        7.72      2.55 o 
  -5  12   7       45.54       49.08      3.57 o 
  -4  12   7      320.57      307.85      7.63 o 
  -3  12   7      414.34      380.52      8.26 o 
  -2  12   7       21.75       22.41      2.64 o 
  -1  12   7       40.60       49.07      3.56 o 
   0  12   7       16.64       16.73      2.57 o 
   1  12   7        5.83        4.39      1.72 o 
   2  12   7      174.82      186.02      8.27 o 
   3  12   7       32.89       29.74      4.18 o 
 -10  13   7       14.77       15.90      3.36 o 
  -9  13   7        0.42        1.72      1.85 o 
  -8  13   7       11.42       15.99      2.87 o 
  -7  13   7        1.07        1.23      1.51 o 
  -6  13   7      360.24      366.50     18.62 o 
  -5  13   7       17.28       17.07      2.36 o 
  -4  13   7      306.92      311.98      6.87 o 
  -3  13   7      894.29      821.84     13.17 o 
  -2  13   7      188.31      174.47      5.03 o 
  -1  13   7        4.01        1.80      1.13 o 
   0  13   7        0.79        1.17      1.03 o 
   1  13   7       10.98        5.75      1.81 o 
   2  13   7       12.49       12.77      3.02 o 
   3  13   7       10.02        9.40      3.13 o 
  -9  14   7        7.41        8.22      2.48 o 
  -8  14   7       93.39       90.49      5.36 o 
  -7  14   7       14.43       13.96      4.41 o 
  -6  14   7        2.26        4.13      3.30 o 
  -5  14   7        3.12        6.52      2.95 o 
  -4  14   7        0.05        1.97      1.40 o 
  -3  14   7      400.15      368.20      8.24 o 
  -2  14   7        3.29        0.88      1.37 o 
  -1  14   7      158.53      158.26      5.55 o 
   0  14   7       18.46       15.76      2.80 o 
   1  14   7       28.17       23.83      4.58 o 
   2  14   7      290.50      310.23     10.68 o 
   3  14   7       80.17       83.79      7.74 o 
  -9  15   7       82.17       81.45      5.86 o 
  -8  15   7       68.34       71.71      5.75 o 
  -7  15   7       87.12       86.08      5.07 o 
  -6  15   7        1.79        4.01      2.60 o 
  -5  15   7       99.43      102.78      5.06 o 
  -4  15   7      356.48      356.48     10.75 o 
  -3  15   7      371.23      338.23      7.97 o 
  -2  15   7       29.40       30.16      3.17 o 
  -1  15   7        6.77        4.92      1.61 o 
   0  15   7        0.13        0.07      0.92 o 
   1  15   7        8.44       15.14      2.86 o 
   2  15   7        0.21        3.54      1.93 o 
   3  15   7       76.19       65.93      5.97 o 
  -9  16   7        0.71        3.40      1.81 o 
  -8  16   7        3.35        1.01      1.77 o 
  -7  16   7      220.98      225.66     13.42 o 
  -6  16   7       94.04       95.93      4.72 o 
  -5  16   7      107.62      106.92      6.13 o 
  -4  16   7        4.01        4.94      1.75 o 
  -3  16   7       39.73       43.90      4.32 o 
  -2  16   7       52.47       39.88      3.83 o 
  -1  16   7      124.03      121.80      5.72 o 
   0  16   7       89.89      105.93      4.86 o 
   1  16   7      316.78      315.10      9.82 o 
   2  16   7        2.12        2.22      1.77 o 
   3  16   7        6.57        4.29      3.74 o 
  -9  17   7        0.00        1.54      1.95 o 
  -8  17   7        2.90        6.41      2.26 o 
  -7  17   7       30.53       27.63      3.55 o 
  -6  17   7       65.10       63.97      4.62 o 
  -5  17   7      116.31      118.67      5.89 o 
  -4  17   7      115.35      119.56      5.35 o 
  -3  17   7       92.26       86.52      4.79 o 
  -2  17   7        3.49        3.18      1.53 o 
  -1  17   7       29.85       22.61      3.15 o 
   0  17   7        0.17        1.60      1.50 o 
   1  17   7       13.58       10.05      2.22 o 
   2  17   7       14.89       14.48      2.54 o 
  -9  18   7        0.04        2.97      2.20 o 
  -8  18   7      115.08      112.08      8.08 o 
  -7  18   7      242.41      258.56     10.30 o 
  -6  18   7       39.73       39.69      3.82 o 
  -5  18   7       34.67       40.20      4.44 o 
  -4  18   7       52.11       58.29      5.05 o 
  -3  18   7       98.89       87.66      4.70 o 
  -2  18   7        2.57        1.73      1.56 o 
  -1  18   7        3.02        4.66      1.65 o 
   0  18   7        0.26        1.31      1.63 o 
   1  18   7        1.92        1.04      1.71 o 
   2  18   7       77.69       85.81      6.56 o 
  -9  19   7       17.59       13.75      4.79 o 
  -8  19   7        0.19       -0.15      2.37 o 
  -7  19   7       39.07       39.68      5.15 o 
  -6  19   7       94.40       96.25      5.09 o 
  -5  19   7       49.73       60.03      4.86 o 
  -4  19   7       21.19       17.35      3.19 o 
  -3  19   7      115.06      105.86      5.25 o 
  -2  19   7       54.33       59.77      4.74 o 
  -1  19   7       36.18       28.93      3.73 o 
   0  19   7      115.89      119.49      6.16 o 
   1  19   7       12.29       11.61      2.62 o 
   2  19   7       78.78       71.89      5.96 o 
  -9  20   7        0.35        1.20      3.20 o 
  -8  20   7       61.79       64.23      7.73 o 
  -7  20   7       25.76       22.09      4.22 o 
  -6  20   7       15.97       18.78      2.99 o 
  -5  20   7      155.46      151.73      5.31 o 
  -4  20   7        0.01        1.16      1.57 o 
  -3  20   7      109.09       84.83      5.04 o 
  -2  20   7       10.63       12.58      2.46 o 
  -1  20   7        1.03        3.13      1.72 o 
   0  20   7        6.54        4.02      2.47 o 
   1  20   7       17.82       28.34      3.86 o 
   2  20   7       15.99       14.82      2.83 o 
  -8  21   7       15.60       15.15      2.92 o 
  -7  21   7       23.80       27.04     10.08 o 
  -6  21   7       18.00       20.99      4.20 o 
  -5  21   7      259.93      247.03      7.75 o 
  -4  21   7        4.95        2.59      3.93 o 
  -3  21   7       15.15       12.29      2.48 o 
  -2  21   7       22.44       20.88      3.60 o 
  -1  21   7       24.18       22.48      3.23 o 
   0  21   7      162.72      163.97      7.37 o 
   1  21   7      109.56      123.23      6.75 o 
   2  21   7       34.94       37.73      4.37 o 
  -8  22   7        0.01        2.69      4.18 o 
  -7  22   7        1.36        5.96      3.03 o 
  -6  22   7       27.61       30.28      3.68 o 
  -5  22   7      140.17      135.31      7.76 o 
  -4  22   7       35.18       46.68      5.44 o 
  -3  22   7       82.15       68.02      5.21 o 
  -2  22   7       43.93       46.62      4.46 o 
  -1  22   7       11.87       11.92      2.60 o 
   0  22   7       35.00       34.01      4.12 o 
   1  22   7       26.72       25.29      3.64 o 
   2  22   7        0.33        2.91      2.89 o 
  -8  23   7        0.04        0.13      1.99 o 
  -7  23   7       26.92       31.63      5.13 o 
  -6  23   7       40.95       51.51      4.57 o 
  -5  23   7       50.21       53.60     10.57 o 
  -4  23   7       19.64       18.12      3.90 o 
  -3  23   7        4.63        6.44      3.59 o 
  -2  23   7       19.63       23.96      3.57 o 
  -1  23   7       16.26       19.92      3.26 o 
   0  23   7      124.24      135.07     12.19 o 
   1  23   7      258.49      250.44      9.57 o 
  -8  24   7        6.30       11.38      4.88 o 
  -7  24   7       16.62       18.74      4.17 o 
  -6  24   7       17.49       14.11      2.97 o 
  -5  24   7      278.20      296.37     18.87 o 
  -4  24   7        9.27       11.07      3.20 o 
  -3  24   7      165.00      182.39     10.48 o 
  -2  24   7        6.20        3.90      1.62 o 
  -1  24   7        0.59        1.47      2.12 o 
   0  24   7      117.12      130.69      6.75 o 
   1  24   7       57.05       67.36      6.67 o 
  -7  25   7       55.30       59.74      6.42 o 
  -6  25   7        9.71        8.89      2.68 o 
  -5  25   7        0.09        2.44      2.92 o 
  -4  25   7        1.15       -0.39      3.82 o 
  -3  25   7      120.11      130.68      7.76 o 
  -2  25   7       12.36       13.78      3.49 o 
  -1  25   7      190.80      187.25     11.15 o 
   0  25   7      104.70      116.64      7.24 o 
   1  25   7        3.27        6.20      4.34 o 
  -7  26   7      132.11      129.17      7.93 o 
  -6  26   7       35.56       35.48      5.45 o 
  -5  26   7        0.54       -1.29      2.73 o 
  -4  26   7        2.07        6.09      2.77 o 
  -3  26   7        0.66        7.37      2.45 o 
  -2  26   7       61.34       56.95      5.14 o 
  -1  26   7      172.20      142.35      8.68 o 
   0  26   7        4.12        9.30      4.74 o 
   1  26   7        8.57       13.42      4.98 o 
  -7  27   7        1.34        0.51      2.49 o 
  -6  27   7       13.14       10.85      3.85 o 
  -5  27   7        2.81        2.92      2.97 o 
  -4  27   7        0.02        3.71      2.80 o 
  -3  27   7       50.87       58.87      7.89 o 
  -2  27   7       35.01       36.78      4.24 o 
  -1  27   7        0.09       -1.18      2.14 o 
   0  27   7       23.54       26.24      6.19 o 
  -7  28   7        0.19        5.40      2.77 o 
  -6  28   7        0.58        8.79      3.65 o 
  -5  28   7       21.97       22.18      4.75 o 
  -4  28   7        0.30        1.89      3.21 o 
  -3  28   7       63.23       70.71      7.18 o 
  -2  28   7        0.23        3.14      2.43 o 
  -1  28   7       52.19       52.47      8.14 o 
   0  28   7       30.83       37.18      6.04 o 
  -6  29   7       39.29       41.03      8.05 o 
  -5  29   7       13.75        4.85      3.60 o 
  -4  29   7       75.67       83.48      8.21 o 
  -3  29   7        1.60        5.19      2.69 o 
  -2  29   7       72.60       81.32      7.62 o 
  -1  29   7      249.53      239.40     12.02 o 
  -6  30   7        0.04        5.99      3.92 o 
  -5  30   7       18.55       24.91      5.55 o 
  -4  30   7       34.25       40.64      5.92 o 
  -3  30   7       23.04       29.03      7.53 o 
  -2  30   7      118.87      117.67      6.68 o 
  -1  30   7       12.21       19.07      7.27 o 
  -5  31   7       17.38       21.68      4.88 o 
  -4  31   7       93.69      101.24     12.15 o 
  -3  31   7       40.63       52.70      6.17 o 
  -2  31   7       16.52       19.67      3.88 o 
  -4  32   7       51.70       45.75      6.08 o 
  -3  32   7        1.04        5.94      4.61 o 
 -10   0   8        3.02        5.04      2.88 o 
  -9   0   8        0.87        5.21      2.68 o 
  -8   0   8       27.56       25.50      4.05 o 
  -7   0   8      108.31      122.32      6.44 o 
  -6   0   8      126.02      135.32     10.88 o 
  -5   0   8       98.45       89.44      5.26 o 
  -4   0   8     1202.45     1204.09     14.17 o 
  -3   0   8      719.19      668.92     13.25 o 
  -2   0   8      109.84       93.37      5.14 o 
  -1   0   8       10.60        3.10      3.54 o 
   1   0   8       16.70       11.75      4.30 o 
   2   0   8      375.96      392.51     22.77 o 
   3   0   8        0.57        3.04      4.15 o 
 -10   1   8        5.67        8.98      2.57 o 
  -9   1   8        0.50        2.03      1.22 o 
  -8   1   8        0.47       -0.61      1.38 o 
  -7   1   8       35.08       40.54      3.66 o 
  -6   1   8      131.20      122.01      4.52 o 
  -5   1   8       14.07        9.35      1.75 o 
  -4   1   8       18.47       23.35      1.49 o 
  -3   1   8      287.06      272.79      5.08 o 
  -2   1   8      180.52      183.50      5.30 o 
  -1   1   8       43.54       55.33      5.38 o 
   0   1   8       24.51       29.05      7.16 o 
   1   1   8        3.42        9.56      4.43 o 
   2   1   8        0.26        2.83      2.58 o 
   3   1   8        1.62        3.11      4.44 o 
 -10   2   8        7.10       10.57      3.65 o 
  -9   2   8        0.24        1.33      2.67 o 
  -8   2   8        6.26       10.05      2.06 o 
  -7   2   8       10.26        7.30      2.19 o 
  -6   2   8        1.97        2.94      1.26 o 
  -5   2   8       12.86        6.96      1.63 o 
  -4   2   8       69.40       66.29      2.08 o 
  -3   2   8       61.58       59.20      2.57 o 
  -2   2   8      118.29      104.56      3.70 o 
  -1   2   8        1.27        2.21      2.05 o 
   0   2   8       94.43       95.65     11.80 o 
   1   2   8        6.44        8.43      3.01 o 
   2   2   8        1.92        4.35      2.20 o 
   3   2   8       17.92       20.67      3.77 o 
 -10   3   8      150.43      131.97      7.67 o 
  -9   3   8        3.65        6.46      2.29 o 
  -8   3   8       50.91       49.39      5.23 o 
  -7   3   8        1.87        2.83      1.41 o 
  -6   3   8      129.37      124.61      4.48 o 
  -5   3   8       35.73       39.63      2.53 o 
  -4   3   8       24.37       25.93      1.56 o 
  -3   3   8        1.01        0.39      0.73 o 
  -2   3   8        0.02        1.07      1.00 o 
  -1   3   8        5.61        9.19      1.74 o 
   0   3   8      228.48      215.49     14.19 o 
   1   3   8        0.06        0.89      1.30 o 
   2   3   8        6.23        7.55      2.47 o 
   3   3   8        1.14        2.28      2.11 o 
 -10   4   8      261.53      251.14     10.62 o 
  -9   4   8       19.37        9.61      5.22 o 
  -8   4   8        0.01        1.53      1.11 o 
  -7   4   8      226.19      221.60      6.27 o 
  -6   4   8        3.27        4.43      1.50 o 
  -5   4   8       20.83       18.75      1.99 o 
  -4   4   8      122.97      140.53      3.59 o 
  -3   4   8      350.76      339.38      5.20 o 
  -2   4   8       20.28       22.50      2.11 o 
  -1   4   8       63.79       76.11      4.84 o 
   0   4   8        7.42       11.63      3.25 o 
   1   4   8       33.89       37.02      5.57 o 
   2   4   8        6.88        9.22      2.58 o 
   3   4   8        0.49        4.06      2.37 o 
 -10   5   8        0.20        8.08      2.62 o 
  -9   5   8       71.78       81.04      5.36 o 
  -8   5   8        0.69        0.11      2.06 o 
  -7   5   8        2.01        3.34      1.57 o 
  -6   5   8      230.28      243.20      7.20 o 
  -5   5   8       13.87       12.16      1.68 o 
  -4   5   8       59.45       53.74      2.25 o 
  -3   5   8      604.99      558.88      6.98 o 
  -2   5   8      218.70      196.95      5.04 o 
  -1   5   8       50.78       63.47      3.50 o 
   0   5   8        3.99        9.99      2.36 o 
   1   5   8      115.47      105.70      7.03 o 
   2   5   8       43.36       57.09      5.71 o 
  -9   6   8      192.24      184.20      7.20 o 
  -8   6   8       52.45       50.20      4.31 o 
  -7   6   8        0.10        1.00      1.28 o 
  -6   6   8        9.14        6.80      1.47 o 
  -5   6   8        0.46        2.14      1.05 o 
  -4   6   8        8.99        7.78      1.11 o 
  -3   6   8      225.28      230.47      4.62 o 
  -2   6   8       74.37       69.81      3.27 o 
  -1   6   8      174.91      167.47      5.73 o 
   0   6   8        0.01        2.30      1.63 o 
   1   6   8        1.22        2.53      1.65 o 
   2   6   8      116.41      117.48      6.86 o 
 -10   7   8      320.69      280.86     15.66 o 
  -9   7   8        9.97       15.41      2.64 o 
  -8   7   8        6.83        8.39      2.17 o 
  -7   7   8       26.16       24.59      3.06 o 
  -6   7   8       21.69       21.77      2.72 o 
  -5   7   8      174.89      168.90      4.81 o 
  -4   7   8      635.92      618.19      7.30 o 
  -3   7   8      254.76      261.63      5.67 o 
  -2   7   8        0.05        4.48      1.10 o 
  -1   7   8       17.24        6.94      1.68 o 
   0   7   8      197.81      201.40      8.11 o 
   1   7   8       40.01       41.06      4.66 o 
   2   7   8        0.00        5.54      2.21 o 
 -10   8   8       37.71       41.53      7.88 o 
  -9   8   8       89.71       97.40      9.28 o 
  -8   8   8       40.66       36.51      3.87 o 
  -7   8   8      258.51      264.53      9.80 o 
  -6   8   8      142.82      139.55      6.85 o 
  -5   8   8       77.92       80.40      3.55 o 
  -4   8   8     1626.43     1593.00     14.93 o 
  -3   8   8       16.71       20.02      1.95 o 
  -2   8   8       73.23       69.43      3.67 o 
  -1   8   8       25.87       31.54      3.08 o 
   0   8   8       50.58       51.38      4.93 o 
   1   8   8       53.48       61.49      5.64 o 
   2   8   8      259.01      251.34     10.08 o 
 -10   9   8        1.96        8.35      3.48 o 
  -9   9   8       19.79       17.31      2.72 o 
  -8   9   8      100.57       99.27      5.36 o 
  -7   9   8        3.75        4.20      2.51 o 
  -6   9   8      205.76      204.63      8.32 o 
  -5   9   8       40.45       44.86      3.50 o 
  -4   9   8      349.36      338.74      5.49 o 
  -3   9   8       33.35       29.52      3.23 o 
  -2   9   8        0.00        1.09      1.12 o 
  -1   9   8       33.75       31.59      3.14 o 
   0   9   8      193.59      184.45      7.78 o 
   1   9   8        1.31        3.89      1.99 o 
   2   9   8        0.99        4.43      2.07 o 
 -10  10   8        0.58        0.12      3.88 o 
  -9  10   8        7.53        6.44      2.25 o 
  -8  10   8        0.47        0.08      1.49 o 
  -7  10   8      177.63      166.78      6.44 o 
  -6  10   8      544.53      525.58     13.89 o 
  -5  10   8      270.79      265.16      7.87 o 
  -4  10   8      219.46      215.58      5.67 o 
  -3  10   8      108.63       98.86      3.83 o 
  -2  10   8      202.10      183.83      5.42 o 
  -1  10   8       45.02       42.78      4.13 o 
   0  10   8       44.55       44.70      3.82 o 
   1  10   8      108.24      101.50      6.49 o 
   2  10   8       31.50       24.44      3.70 o 
 -10  11   8        1.56        3.42      2.36 o 
  -9  11   8       14.99       17.36      3.01 o 
  -8  11   8        0.50       -0.93      1.52 o 
  -7  11   8        0.17        2.70      1.62 o 
  -6  11   8      125.92      133.43     11.73 o 
  -5  11   8      738.98      732.79     15.58 o 
  -4  11   8       87.76       95.42      3.76 o 
  -3  11   8      137.34      120.20      4.26 o 
  -2  11   8       14.03       12.00      2.10 o 
  -1  11   8      156.54      163.06      6.70 o 
   0  11   8      450.14      471.06     10.72 o 
   1  11   8       13.99       16.48      3.28 o 
   2  11   8      443.70      500.11     14.57 o 
 -10  12   8        2.03        1.70      1.62 o 
  -9  12   8        2.76        4.57      2.04 o 
  -8  12   8       69.18       68.76      5.27 o 
  -7  12   8      369.27      356.12     12.96 o 
  -6  12   8      300.93      310.75     10.42 o 
  -5  12   8      197.76      195.04      6.23 o 
  -4  12   8       19.24       15.92      3.00 o 
  -3  12   8      190.45      194.81      6.09 o 
  -2  12   8        0.31        0.32      1.28 o 
  -1  12   8      132.87      121.16      5.84 o 
   0  12   8       69.74       79.17      5.11 o 
   1  12   8        0.36        1.78      1.92 o 
   2  12   8       16.16       21.32      3.61 o 
  -9  13   8        2.71        6.41      2.38 o 
  -8  13   8        2.75        3.97      2.23 o 
  -7  13   8        0.09        2.39      1.75 o 
  -6  13   8        3.25        7.78      3.75 o 
  -5  13   8      758.75      725.12     11.89 o 
  -4  13   8        0.13        4.45      2.03 o 
  -3  13   8      180.53      181.77      8.43 o 
  -2  13   8        3.13        0.12      1.22 o 
  -1  13   8       57.16       59.51      4.29 o 
   0  13   8       40.21       33.31      3.46 o 
   1  13   8      229.49      232.62     12.04 o 
   2  13   8       28.22       25.75      4.10 o 
  -9  14   8       27.71       29.49      4.06 o 
  -8  14   8       17.76       16.73      2.98 o 
  -7  14   8      287.67      276.18      8.62 o 
  -6  14   8       50.49       52.88      5.20 o 
  -5  14   8       83.96       91.79      4.66 o 
  -4  14   8       38.88       45.06      4.52 o 
  -3  14   8       18.19       12.29      2.50 o 
  -2  14   8       20.46       20.28      3.03 o 
  -1  14   8      355.25      361.98     10.27 o 
   0  14   8       85.00       96.02      6.31 o 
   1  14   8       31.54       39.31      8.08 o 
   2  14   8       13.16       11.08      3.12 o 
  -9  15   8        3.55        5.62      2.11 o 
  -8  15   8      133.69      131.33      6.49 o 
  -7  15   8        0.02        2.18      2.37 o 
  -6  15   8        4.33        5.38      2.31 o 
  -5  15   8       65.21       68.23      6.94 o 
  -4  15   8        2.65        2.74      1.78 o 
  -3  15   8        7.58        9.82      2.38 o 
  -2  15   8        4.11        1.55      1.56 o 
  -1  15   8      109.92      108.20      6.09 o 
   0  15   8       34.43       36.14      4.29 o 
   1  15   8       15.74       13.05      3.67 o 
   2  15   8      106.01      124.85      7.75 o 
  -9  16   8       22.70       23.80      3.61 o 
  -8  16   8       82.19       90.14      5.92 o 
  -7  16   8        0.71        5.52      2.74 o 
  -6  16   8        6.92        9.60      1.96 o 
  -5  16   8       91.56       95.01      6.58 o 
  -4  16   8       94.98      116.55     14.19 o 
  -3  16   8       59.07       54.09      5.70 o 
  -2  16   8        1.75        0.95      1.50 o 
  -1  16   8       12.95       10.02      3.16 o 
   0  16   8        3.28        2.22      1.26 o 
   1  16   8       27.24       22.27      3.50 o 
   2  16   8       22.66       27.71      4.04 o 
  -9  17   8        6.67        4.32      2.31 o 
  -8  17   8        1.08        3.16      2.11 o 
  -7  17   8      111.16      115.03      7.00 o 
  -6  17   8      113.84      108.84      5.10 o 
  -5  17   8        1.40        6.18      3.25 o 
  -4  17   8        1.46        2.89      1.81 o 
  -3  17   8        1.10        0.54      1.42 o 
  -2  17   8        0.90        0.46      1.45 o 
  -1  17   8       47.43       39.89      4.33 o 
   0  17   8        0.59        2.14      1.49 o 
   1  17   8       23.53       19.99      2.98 o 
  -9  18   8       15.67       11.97      2.97 o 
  -8  18   8       10.14       12.93      2.84 o 
  -7  18   8      329.60      321.70     11.76 o 
  -6  18   8       54.92       60.62      4.30 o 
  -5  18   8      115.55      121.95      5.59 o 
  -4  18   8       20.04       16.85      4.57 o 
  -3  18   8        3.62        2.93      1.77 o 
  -2  18   8        6.06        8.36      2.07 o 
  -1  18   8       33.84       29.59      3.72 o 
   0  18   8      183.22      173.36      7.67 o 
   1  18   8       14.77       15.11      3.04 o 
  -9  19   8        0.05        1.42      1.89 o 
  -8  19   8        0.83        1.15      1.79 o 
  -7  19   8        9.29       10.53      3.34 o 
  -6  19   8        0.01        3.43      1.87 o 
  -5  19   8       50.98       53.10      5.59 o 
  -4  19   8       43.40       48.35      5.37 o 
  -3  19   8        7.50        8.76      2.47 o 
  -2  19   8        4.49        3.56      1.87 o 
  -1  19   8       74.88       78.68      5.59 o 
   0  19   8      115.35      108.87      6.96 o 
   1  19   8       29.32       26.79      4.09 o 
  -8  20   8       10.58        9.15      4.11 o 
  -7  20   8       69.64       64.26     14.73 o 
  -6  20   8       45.49       54.03      4.44 o 
  -5  20   8      195.48      196.07      9.06 o 
  -4  20   8      106.85       95.84      6.40 o 
  -3  20   8        0.29        1.52      1.50 o 
  -2  20   8      127.47      136.74      9.69 o 
  -1  20   8       17.68       19.50      3.30 o 
   0  20   8      130.08      130.35      6.87 o 
   1  20   8        0.03        4.78      1.69 o 
  -8  21   8        2.38       -0.14      3.06 o 
  -7  21   8       10.17        7.87      3.43 o 
  -6  21   8       45.96       55.40      5.89 o 
  -5  21   8       41.59       40.71      5.16 o 
  -4  21   8       35.11       34.02      4.67 o 
  -3  21   8        9.62        4.92      2.56 o 
  -2  21   8        3.95        4.19      2.04 o 
  -1  21   8       80.41       84.83      6.01 o 
   0  21   8       29.47       44.17      4.76 o 
   1  21   8       48.71       45.59      4.88 o 
  -8  22   8       38.01       38.72      5.23 o 
  -7  22   8       12.08       13.89      3.47 o 
  -6  22   8        4.20        8.83      7.42 o 
  -5  22   8        3.23        5.09      2.85 o 
  -4  22   8       41.69       43.77      5.34 o 
  -3  22   8      106.47      103.62      9.25 o 
  -2  22   8       22.67       21.30      3.29 o 
  -1  22   8       44.23       46.39      4.88 o 
   0  22   8      103.86      120.58      6.97 o 
  -8  23   8       22.94       22.19      3.61 o 
  -7  23   8        9.47       11.38      5.25 o 
  -6  23   8        1.71        6.00      2.90 o 
  -5  23   8       45.49       41.49      6.22 o 
  -4  23   8       19.54       22.09      9.65 o 
  -3  23   8       98.95      109.51     11.54 o 
  -2  23   8        5.85        4.79      3.41 o 
  -1  23   8       13.18       18.22      3.05 o 
   0  23   8       14.66       18.34      3.13 o 
  -7  24   8        6.47        6.42      7.65 o 
  -6  24   8        3.39        3.77      8.16 o 
  -5  24   8      135.25      150.75      8.57 o 
  -4  24   8        0.72        5.40      3.83 o 
  -3  24   8        7.41        9.98      4.31 o 
  -2  24   8       40.31       35.84      4.17 o 
  -1  24   8       98.01      103.57      6.76 o 
   0  24   8       32.56       44.17      4.73 o 
  -7  25   8       20.05       23.05      6.70 o 
  -6  25   8        4.47        4.46      3.03 o 
  -5  25   8        3.66        7.34      3.13 o 
  -4  25   8        6.88        9.91      4.32 o 
  -3  25   8        0.01        9.62      7.23 o 
  -2  25   8        8.60       11.13      4.64 o 
  -1  25   8      320.86      326.77     23.10 o 
   0  25   8       21.89       26.06      3.64 o 
  -7  26   8       12.96       18.05      6.04 o 
  -6  26   8        0.02        1.89      3.44 o 
  -5  26   8        0.66        3.31      2.72 o 
  -4  26   8        6.19       10.72      2.68 o 
  -3  26   8      115.80      111.17      7.35 o 
  -2  26   8        8.01       10.94      5.57 o 
  -1  26   8       93.83       99.72      7.13 o 
  -6  27   8       27.82       32.90      5.12 o 
  -5  27   8       15.15       23.48      4.65 o 
  -4  27   8        4.55       10.24      4.05 o 
  -3  27   8      125.26      133.39     10.15 o 
  -2  27   8      234.01      255.32      9.65 o 
  -1  27   8        4.22        3.07      2.84 o 
  -6  28   8       43.51       45.51      7.08 o 
  -5  28   8        6.89        6.55      3.35 o 
  -4  28   8       15.69       12.61      3.59 o 
  -3  28   8      195.88      197.72     10.21 o 
  -2  28   8      184.93      194.09      8.37 o 
  -5  29   8       16.43       14.25      6.21 o 
  -4  29   8        1.30        3.92      2.39 o 
  -3  29   8        9.60       13.71     11.60 o 
  -2  29   8        0.09       -0.44      2.76 o 
  -4  30   8        6.00        9.24      2.87 o 
  -3  30   8        1.03        6.14      9.05 o 
 -10   1   9        0.19        3.93      1.14 o 
  -9   1   9        0.77        1.80      2.77 o 
  -8   1   9        7.29        4.19      1.88 o 
  -7   1   9      135.78      132.36      5.01 o 
  -6   1   9      116.05      115.90      4.58 o 
  -5   1   9       40.18       41.55      3.14 o 
  -4   1   9      106.34      109.48      3.47 o 
  -3   1   9      153.05      148.87      3.68 o 
  -2   1   9       23.40       28.61      3.66 o 
  -1   1   9        8.26        5.10      2.16 o 
   1   1   9        8.86        2.91      1.64 o 
   2   1   9        8.64       11.77      2.41 o 
 -10   2   9        1.68        3.57      1.77 o 
  -9   2   9        7.29        2.99      1.51 o 
  -8   2   9        7.35        7.13      1.89 o 
  -7   2   9      108.06      102.74      4.52 o 
  -6   2   9       87.11       94.47      4.19 o 
  -5   2   9      474.43      478.37      9.12 o 
  -4   2   9      299.53      306.73      4.78 o 
  -3   2   9       45.43       43.67      2.67 o 
  -2   2   9       23.13       14.46      2.88 o 
  -1   2   9        3.79        4.12      2.12 o 
   0   2   9        0.77        2.38      1.40 o 
   1   2   9        4.08        5.80      2.07 o 
   2   2   9        0.81        3.95      1.70 o 
 -10   3   9       20.23       18.26      3.09 o 
  -9   3   9        1.21        3.93      1.75 o 
  -8   3   9       60.53       55.47      4.67 o 
  -7   3   9        2.53        3.79      2.03 o 
  -6   3   9       57.91       53.53      4.74 o 
  -5   3   9        5.38        8.65      1.65 o 
  -4   3   9       31.50       31.04      1.79 o 
  -3   3   9      187.62      177.28      4.81 o 
  -2   3   9      137.91      127.17      6.17 o 
  -1   3   9       11.26       12.72      2.76 o 
   0   3   9      128.03      131.59      7.17 o 
   1   3   9        1.69        5.39      3.19 o 
 -10   4   9        2.30        8.91      2.88 o 
  -9   4   9        4.51        3.20      1.27 o 
  -8   4   9       33.06       30.90      3.50 o 
  -7   4   9        0.14        0.16      1.28 o 
  -6   4   9       51.38       49.60      4.26 o 
  -5   4   9      235.41      216.00      5.09 o 
  -4   4   9      316.92      302.11      5.87 o 
  -3   4   9      256.27      237.60      5.64 o 
  -2   4   9       18.49       25.39      3.45 o 
  -1   4   9        4.18        2.47      1.91 o 
   0   4   9        0.33        3.30      1.73 o 
   1   4   9        0.05        0.78      3.12 o 
 -10   5   9       16.24       12.57      2.69 o 
  -9   5   9       43.27       36.72      3.95 o 
  -8   5   9      147.29      158.61      6.61 o 
  -7   5   9        2.19        3.81      1.50 o 
  -6   5   9        8.90        6.99      1.73 o 
  -5   5   9       17.49       20.18      2.23 o 
  -4   5   9        3.07        2.78      1.06 o 
  -3   5   9      209.64      205.10      5.25 o 
  -2   5   9      188.88      190.60      6.26 o 
  -1   5   9      127.18      136.74      8.54 o 
   0   5   9       16.73       19.69      3.25 o 
   1   5   9        3.59        5.42      3.06 o 
 -10   6   9      107.31      109.51     17.99 o 
  -9   6   9       47.21       55.90      4.74 o 
  -8   6   9        5.01        7.35      3.55 o 
  -7   6   9       29.53       35.17      4.41 o 
  -6   6   9      174.89      179.37      5.61 o 
  -5   6   9       14.44       19.40      2.19 o 
  -4   6   9      102.84       97.88      4.34 o 
  -3   6   9        2.00        3.28      1.50 o 
  -2   6   9      162.94      153.72      5.67 o 
  -1   6   9       51.70       52.96      5.00 o 
   0   6   9      150.20      158.64      8.06 o 
   1   6   9      119.24      121.55     17.38 o 
 -10   7   9       39.58       34.44      3.77 o 
  -9   7   9      112.68      111.12      6.19 o 
  -8   7   9       92.96      100.27      5.40 o 
  -7   7   9       45.99       41.90      4.61 o 
  -6   7   9        0.12        2.11      1.73 o 
  -5   7   9        0.55        2.30      1.17 o 
  -4   7   9       12.27       10.30      2.01 o 
  -3   7   9      162.66      157.25      6.45 o 
  -2   7   9        0.45        4.82      1.71 o 
  -1   7   9       11.98       11.71      2.64 o 
   0   7   9       45.69       55.11      5.40 o 
   1   7   9       64.61       68.32      6.20 o 
 -10   8   9       12.23        9.47      2.23 o 
  -9   8   9       60.22       64.15      6.20 o 
  -8   8   9       26.33       25.39      3.33 o 
  -7   8   9        3.70        5.17      1.88 o 
  -6   8   9        4.61        3.76      2.18 o 
  -5   8   9       10.68       11.68      1.74 o 
  -4   8   9      518.73      502.41     10.77 o 
  -3   8   9       19.69       19.71      2.58 o 
  -2   8   9      252.00      246.87      7.28 o 
  -1   8   9       30.60       34.13      4.13 o 
   0   8   9      297.46      309.27     10.85 o 
   1   8   9      225.87      231.92      9.69 o 
 -10   9   9        1.25        2.33      1.42 o 
  -9   9   9       26.09       24.36      3.38 o 
  -8   9   9       62.95       64.68      6.25 o 
  -7   9   9        0.00        2.99      1.49 o 
  -6   9   9        0.18        2.11      1.96 o 
  -5   9   9      360.78      365.16      8.90 o 
  -4   9   9      130.76      138.67      8.09 o 
  -3   9   9      129.72      141.35      6.57 o 
  -2   9   9        5.99        2.62      1.45 o 
  -1   9   9       54.90       58.90      5.33 o 
   0   9   9       24.89       27.31      3.89 o 
   1   9   9       84.88      105.07      7.15 o 
 -10  10   9        0.90        5.14      1.78 o 
  -9  10   9        5.60        7.13      2.19 o 
  -8  10   9        0.90        0.73      1.51 o 
  -7  10   9       40.74       42.26      4.16 o 
  -6  10   9      694.18      652.27     47.97 o 
  -5  10   9      457.22      431.09      9.81 o 
  -4  10   9      135.32      134.50     13.67 o 
  -3  10   9       93.39       92.63      4.42 o 
  -2  10   9       35.96       43.13      3.80 o 
  -1  10   9        0.03        3.59      1.48 o 
   0  10   9      106.69      105.20      6.55 o 
   1  10   9       20.72       25.05      3.88 o 
 -10  11   9        0.67        2.99      2.71 o 
  -9  11   9        1.43        5.83      2.02 o 
  -8  11   9        4.84        4.83      2.04 o 
  -7  11   9      191.19      202.33      8.36 o 
  -6  11   9        6.21        3.71      1.64 o 
  -5  11   9       52.76       54.27      3.47 o 
  -4  11   9       77.07       95.70     12.93 o 
  -3  11   9      351.02      328.75      7.54 o 
  -2  11   9       34.64       32.60      3.61 o 
  -1  11   9       43.07       52.40      4.81 o 
   0  11   9        0.08        1.89      1.71 o 
   1  11   9       71.48       85.65      6.96 o 
  -9  12   9       33.61       31.60      3.89 o 
  -8  12   9       19.41       28.87      3.63 o 
  -7  12   9       78.92       76.45      6.78 o 
  -6  12   9       11.39       13.87      2.90 o 
  -5  12   9      355.79      330.73     15.68 o 
  -4  12   9       29.12       30.79      4.26 o 
  -3  12   9       71.44       74.52      4.75 o 
  -2  12   9       80.57       92.95      4.96 o 
  -1  12   9        5.75        4.41      1.64 o 
   0  12   9      123.64      118.12      7.47 o 
   1  12   9        2.86        5.68      2.01 o 
  -9  13   9       12.40       11.52      3.00 o 
  -8  13   9      346.96      326.77      9.95 o 
  -7  13   9        4.43        7.61      2.77 o 
  -6  13   9      212.77      218.15      8.89 o 
  -5  13   9       43.67       33.85      4.71 o 
  -4  13   9        0.12        1.53      1.90 o 
  -3  13   9       20.62       17.22      4.30 o 
  -2  13   9       26.41       32.18      4.00 o 
  -1  13   9       38.19       31.46      3.45 o 
   0  13   9        3.89        7.76      2.54 o 
   1  13   9        4.12        5.26      1.90 o 
  -9  14   9        0.29        1.29      1.97 o 
  -8  14   9       10.50       10.80      2.64 o 
  -7  14   9       86.66       86.12      6.45 o 
  -6  14   9        6.71        7.80      2.90 o 
  -5  14   9        2.15        3.36      2.71 o 
  -4  14   9        2.32        4.25      2.35 o 
  -3  14   9        0.01        2.12      1.78 o 
  -2  14   9        2.80        3.62      1.77 o 
  -1  14   9       11.28       10.88      2.27 o 
   0  14   9      209.10      238.91      9.62 o 
   1  14   9       13.25       10.37      5.53 o 
  -9  15   9      366.03      362.84     11.01 o 
  -8  15   9       37.29       44.18      4.50 o 
  -7  15   9        3.55        0.54      2.06 o 
  -6  15   9       30.43       31.93      4.23 o 
  -5  15   9        3.70        6.69      2.14 o 
  -4  15   9        3.85        1.74      1.87 o 
  -3  15   9      261.52      255.84     10.63 o 
  -2  15   9       56.48       64.52      5.43 o 
  -1  15   9       43.49       47.60      4.32 o 
   0  15   9       15.51       10.01      2.52 o 
   1  15   9        2.83        1.32      2.67 o 
  -9  16   9       68.48       66.31      5.63 o 
  -8  16   9       22.14       22.82      3.50 o 
  -7  16   9        0.01        1.32      1.91 o 
  -6  16   9       24.79       26.90      6.02 o 
  -5  16   9        1.45        8.51      3.21 o 
  -4  16   9        7.82        6.33      3.16 o 
  -3  16   9        6.08        6.35      2.28 o 
  -2  16   9      308.03      317.48     10.20 o 
  -1  16   9        1.34        3.40      1.78 o 
   0  16   9       23.81       13.08      2.41 o 
  -9  17   9      100.77      111.67      6.21 o 
  -8  17   9        0.51        3.17      2.00 o 
  -7  17   9       16.88       22.32      3.94 o 
  -6  17   9       14.21       18.06      4.65 o 
  -5  17   9        1.34        6.34      2.43 o 
  -4  17   9        3.52        2.95      2.07 o 
  -3  17   9       73.83       83.05      5.79 o 
  -2  17   9       30.62       30.57      3.95 o 
  -1  17   9       11.85        9.96      2.48 o 
   0  17   9      107.67      100.27      9.15 o 
  -9  18   9       60.10       55.10      5.13 o 
  -8  18   9       34.15       28.72      3.95 o 
  -7  18   9       25.71       25.89      4.24 o 
  -6  18   9       71.59       64.53      5.39 o 
  -5  18   9       10.80       12.85      3.38 o 
  -4  18   9        5.97        7.99      2.59 o 
  -3  18   9       59.07       62.77      6.12 o 
  -2  18   9        4.83        5.44      2.30 o 
  -1  18   9        4.92        7.24      2.43 o 
   0  18   9        9.98        8.03      1.80 o 
  -8  19   9       19.71       16.34      2.99 o 
  -7  19   9       44.20       46.35      5.31 o 
  -6  19   9        0.19        7.09      2.84 o 
  -5  19   9       50.45       52.81      5.69 o 
  -4  19   9       90.67       96.18      8.10 o 
  -3  19   9       17.89       17.59      4.78 o 
  -2  19   9      169.28      193.30      8.11 o 
  -1  19   9       20.35       20.68      4.38 o 
   0  19   9        2.84        5.21      3.99 o 
  -8  20   9       60.18       63.13      7.72 o 
  -7  20   9       23.23       12.97      5.14 o 
  -6  20   9       11.35       17.84      4.44 o 
  -5  20   9        3.32        4.91      3.28 o 
  -4  20   9        1.54        3.31      1.99 o 
  -3  20   9       28.39       25.71      4.38 o 
  -2  20   9      118.08      124.42      6.54 o 
  -1  20   9      185.27      189.40      9.91 o 
   0  20   9        0.08        3.01      2.94 o 
  -8  21   9       26.13       21.07      3.31 o 
  -7  21   9        6.80        3.33      3.97 o 
  -6  21   9        4.51        7.71      3.95 o 
  -5  21   9      100.93      113.98      7.30 o 
  -4  21   9        0.83        3.97      1.92 o 
  -3  21   9        7.99        9.27      6.12 o 
  -2  21   9       36.67       30.96      5.78 o 
  -1  21   9       22.05       28.85      3.90 o 
  -8  22   9       25.70       26.53      5.60 o 
  -7  22   9       78.15       78.94     11.24 o 
  -6  22   9        0.14        5.11      2.42 o 
  -5  22   9       13.01       19.99      5.78 o 
  -4  22   9        1.12        9.24      3.89 o 
  -3  22   9      108.38      106.29      8.78 o 
  -2  22   9      136.65      148.71     10.51 o 
  -1  22   9       19.20       14.81      2.94 o 
  -7  23   9      184.83      167.53     13.81 o 
  -6  23   9        8.43       13.16      4.87 o 
  -5  23   9       70.10       90.29      7.98 o 
  -4  23   9        5.69        8.48      2.93 o 
  -3  23   9       86.74       77.17      7.38 o 
  -2  23   9      113.53      130.24      6.88 o 
  -1  23   9       42.67       42.37      4.81 o 
  -7  24   9       19.28       22.76      6.38 o 
  -6  24   9       36.69       40.36      5.37 o 
  -5  24   9      306.60      315.57     12.65 o 
  -4  24   9        0.87        4.18      2.37 o 
  -3  24   9       48.63       55.13      6.16 o 
  -2  24   9        0.61       -1.96      2.21 o 
  -6  25   9        7.08        9.21      4.80 o 
  -5  25   9        8.43       15.64      6.55 o 
  -4  25   9       29.84       31.14      5.17 o 
  -3  25   9        1.14       -2.03      2.03 o 
  -2  25   9       13.51       12.43      4.11 o 
  -6  26   9        0.22        8.73      5.83 o 
  -5  26   9       51.06       59.31      7.10 o 
  -4  26   9       12.68       17.51      3.56 o 
  -3  26   9      148.63      136.48     31.40 o 
  -5  27   9       31.25       41.73      5.37 o 
  -4  27   9        0.66       10.35     10.42 o 
  -3  27   9        8.65       16.12     16.39 o 
 -10   0  10        8.20       13.61      3.95 o 
  -9   0  10      285.23      267.94     15.67 o 
  -8   0  10       85.92       90.83      7.01 o 
  -7   0  10       39.62       39.89     10.63 o 
  -6   0  10      138.76      129.80      7.15 o 
  -5   0  10      565.90      553.84     14.52 o 
  -4   0  10      238.34      220.95     11.38 o 
  -3   0  10       15.52       14.30      3.96 o 
  -2   0  10      206.26      209.28     10.26 o 
  -1   0  10      152.08      153.38     14.00 o 
   0   0  10       53.23       30.28     18.00 o 
 -10   1  10        1.39        2.39      2.20 o 
  -9   1  10       16.43       17.81      4.38 o 
  -8   1  10        4.98        4.55      1.82 o 
  -7   1  10      280.98      280.12      7.60 o 
  -6   1  10      276.60      284.87      7.40 o 
  -5   1  10      196.37      206.30      7.68 o 
  -4   1  10       93.14       94.54      3.12 o 
  -3   1  10       10.27        9.78      2.54 o 
  -2   1  10       15.04       12.21      2.37 o 
  -1   1  10        0.00        1.95      1.63 o 
   0   1  10        0.03        0.62      1.09 o 
 -10   2  10       20.05       21.63      3.36 o 
  -9   2  10       14.55       12.64      2.47 o 
  -8   2  10       99.68       96.41      4.99 o 
  -7   2  10       22.06       21.41      3.21 o 
  -6   2  10        0.18        0.93      1.49 o 
  -5   2  10      157.48      160.20      5.33 o 
  -4   2  10        4.12        3.73      1.36 o 
  -3   2  10       24.40       25.39      2.98 o 
  -2   2  10       11.73       15.89      3.18 o 
  -1   2  10        0.04        1.87      1.78 o 
   0   2  10       54.74       61.52      7.21 o 
 -10   3  10       58.64       51.18     13.01 o 
  -9   3  10        1.77        5.22      2.37 o 
  -8   3  10       10.92        7.27      2.08 o 
  -7   3  10       29.03       29.07      3.11 o 
  -6   3  10       58.30       57.85      4.03 o 
  -5   3  10        0.07        1.72      1.34 o 
  -4   3  10        9.08       11.42      1.77 o 
  -3   3  10       34.75       35.19      4.37 o 
  -2   3  10      112.91      121.37      6.50 o 
  -1   3  10       14.58       16.07      4.54 o 
   0   3  10       40.74       41.47      4.86 o 
 -10   4  10        8.96       12.33      3.23 o 
  -9   4  10       82.26       67.13      9.34 o 
  -8   4  10       14.18       15.51      3.99 o 
  -7   4  10        0.58        0.79      1.43 o 
  -6   4  10      131.24      141.01      5.25 o 
  -5   4  10      399.33      384.36      8.13 o 
  -4   4  10        2.45        3.85      1.36 o 
  -3   4  10        6.93        8.01      2.32 o 
  -2   4  10      154.80      167.49      7.68 o 
  -1   4  10       59.74       63.02      5.88 o 
   0   4  10       29.47       32.10      4.44 o 
 -10   5  10        3.83        4.79      2.30 o 
  -9   5  10        8.62        7.96      2.15 o 
  -8   5  10       44.16       48.03      5.43 o 
  -7   5  10        5.92        6.48      1.96 o 
  -6   5  10       13.73       11.90      3.41 o 
  -5   5  10      152.85      146.88      4.47 o 
  -4   5  10       93.67       89.01      4.45 o 
  -3   5  10        5.51        5.67      1.74 o 
  -2   5  10       32.62       35.87      4.37 o 
  -1   5  10        6.20        5.48      2.08 o 
   0   5  10      107.39      114.32      6.70 o 
 -10   6  10        0.17        5.60      2.55 o 
  -9   6  10        0.78        5.24      1.81 o 
  -8   6  10       33.89       23.01      6.52 o 
  -7   6  10        3.65        3.87      1.77 o 
  -6   6  10        8.20        5.94      2.51 o 
  -5   6  10       40.71       41.02      2.89 o 
  -4   6  10        0.00        1.40      1.44 o 
  -3   6  10        1.64        3.03      1.67 o 
  -2   6  10       17.50       17.38      3.40 o 
  -1   6  10       86.49      101.50      7.45 o 
   0   6  10        0.13        1.76      1.59 o 
 -10   7  10        1.31        5.62      2.87 o 
  -9   7  10        2.81        8.19      2.19 o 
  -8   7  10       53.25       54.21      7.11 o 
  -7   7  10       15.56       18.83      3.31 o 
  -6   7  10        2.12        2.25      1.94 o 
  -5   7  10       39.39       35.91      4.37 o 
  -4   7  10       25.34       21.99      2.82 o 
  -3   7  10       80.58       98.42      5.09 o 
  -2   7  10        5.16        4.40      2.06 o 
  -1   7  10        7.43        9.70      2.66 o 
   0   7  10       48.40       59.54      5.93 o 
  -9   8  10       68.19       65.55      5.93 o 
  -8   8  10       88.34       90.95      5.46 o 
  -7   8  10      147.75      155.46      6.59 o 
  -6   8  10      414.87      401.98     12.50 o 
  -5   8  10       13.49       14.73      3.00 o 
  -4   8  10       19.40       16.17      3.35 o 
  -3   8  10       12.46        8.86      2.00 o 
  -2   8  10      223.27      225.41      8.92 o 
  -1   8  10       95.03      102.15      6.79 o 
   0   8  10       45.17       48.38      5.17 o 
  -9   9  10        0.04        3.28      1.52 o 
  -8   9  10       53.15       51.90      4.69 o 
  -7   9  10      182.44      170.97      6.94 o 
  -6   9  10       92.89      109.21     10.49 o 
  -5   9  10       56.52       67.90      5.39 o 
  -4   9  10       26.88       30.96      3.66 o 
  -3   9  10        1.09        2.09      1.67 o 
  -2   9  10        4.72        4.15      2.66 o 
  -1   9  10       70.33       73.49      6.29 o 
   0   9  10        5.60        6.51      2.26 o 
  -9  10  10        3.56        5.08      1.99 o 
  -8  10  10       38.58       32.94      3.79 o 
  -7  10  10      268.11      253.03     10.15 o 
  -6  10  10       67.16       73.65      5.60 o 
  -5  10  10        3.97        8.91      3.11 o 
  -4  10  10        0.26        1.90      1.89 o 
  -3  10  10        1.42        1.38      1.65 o 
  -2  10  10       35.60       39.86      3.87 o 
  -1  10  10       75.93       70.44      6.93 o 
   0  10  10       88.74       97.07      6.78 o 
  -9  11  10       24.57       17.28      3.05 o 
  -8  11  10       58.36       56.82      4.92 o 
  -7  11  10       17.96       25.73      4.43 o 
  -6  11  10      191.35      185.49      8.29 o 
  -5  11  10        0.58        0.99      4.41 o 
  -4  11  10       14.47       12.46      3.25 o 
  -3  11  10       43.65       44.27      3.95 o 
  -2  11  10      321.66      348.71      9.47 o 
  -1  11  10        7.08        2.07      2.00 o 
   0  11  10      274.71      296.74     11.04 o 
  -9  12  10        8.11        8.68      2.30 o 
  -8  12  10       63.69       83.35      5.98 o 
  -7  12  10      454.35      452.33     11.65 o 
  -6  12  10       92.31       87.01     10.83 o 
  -5  12  10        0.04        2.71      2.57 o 
  -4  12  10       38.25       37.67      4.91 o 
  -3  12  10       42.06       46.00      4.07 o 
  -2  12  10        0.18        1.37      1.62 o 
  -1  12  10       10.48       13.36      3.04 o 
   0  12  10      128.21      129.10      7.22 o 
  -9  13  10       52.03       45.99      4.91 o 
  -8  13  10       28.09       23.25      3.33 o 
  -7  13  10       44.78       46.42      5.11 o 
  -6  13  10       56.51       47.44      8.34 o 
  -5  13  10      343.30      347.10     12.05 o 
  -4  13  10        6.56        3.08      2.18 o 
  -3  13  10      150.82      163.83      7.26 o 
  -2  13  10       18.79       17.48      2.79 o 
  -1  13  10       15.52       13.33      2.78 o 
  -9  14  10       56.62       54.09      5.18 o 
  -8  14  10        0.24        1.36      1.54 o 
  -7  14  10        4.76        4.19      6.35 o 
  -6  14  10       15.31       11.83      4.88 o 
  -5  14  10       16.53       20.71      3.51 o 
  -4  14  10        0.04        2.94      2.25 o 
  -3  14  10        0.74        3.56      2.03 o 
  -2  14  10      175.68      171.91      6.69 o 
  -1  14  10      239.12      260.30     10.12 o 
  -9  15  10       17.71       16.47      3.00 o 
  -8  15  10       57.28       59.81      9.41 o 
  -7  15  10        3.81        6.33      2.33 o 
  -6  15  10        2.26        5.76      3.03 o 
  -5  15  10        0.56        4.38      1.84 o 
  -4  15  10        1.13        4.39      2.33 o 
  -3  15  10      264.58      252.16      9.20 o 
  -2  15  10        2.29        4.73      1.97 o 
  -1  15  10       27.24       27.09      3.91 o 
  -8  16  10        1.21        2.73      2.32 o 
  -7  16  10       10.94        9.92      3.91 o 
  -6  16  10        5.02        4.15      3.18 o 
  -5  16  10       71.32       75.73      6.12 o 
  -4  16  10        0.77        3.47      2.30 o 
  -3  16  10       31.63       30.47      3.96 o 
  -2  16  10       15.65       12.47      4.66 o 
  -1  16  10      152.08      164.84      9.65 o 
  -8  17  10       63.53       58.35      5.34 o 
  -7  17  10       41.91       52.77      8.55 o 
  -6  17  10       22.96       10.34      4.65 o 
  -5  17  10        0.74        4.66      2.13 o 
  -4  17  10      183.95      192.00     13.81 o 
  -3  17  10       24.85       26.08      3.76 o 
  -2  17  10        2.19        5.20      2.20 o 
  -1  17  10       12.81       11.51      2.88 o 
  -8  18  10       19.04       16.41      5.16 o 
  -7  18  10       14.42       18.90      5.55 o 
  -6  18  10       79.32       78.14     10.88 o 
  -5  18  10      113.46      107.03      6.97 o 
  -4  18  10       36.84       42.26      5.49 o 
  -3  18  10        1.25        3.46      2.25 o 
  -2  18  10       27.34       23.03      5.13 o 
  -1  18  10        2.01        2.24      2.67 o 
  -8  19  10        0.58       -1.66      1.66 o 
  -7  19  10       84.23       92.69     12.01 o 
  -6  19  10       41.66       37.84      7.46 o 
  -5  19  10        0.60        5.71      2.53 o 
  -4  19  10      161.48      173.84     10.75 o 
  -3  19  10        0.71        3.65      2.39 o 
  -2  19  10       33.46       37.24      4.50 o 
  -7  20  10      140.77      148.21     12.42 o 
  -6  20  10        2.86        2.61      3.11 o 
  -5  20  10       86.70       91.05      8.77 o 
  -4  20  10       69.69       81.68     14.66 o 
  -3  20  10      153.75      169.16      9.34 o 
  -2  20  10       44.41       48.99      5.08 o 
  -7  21  10       20.08       23.23      5.59 o 
  -6  21  10        0.91       10.01      4.26 o 
  -5  21  10        0.31        6.89      2.16 o 
  -4  21  10        0.66        5.79      3.05 o 
  -3  21  10       53.31       56.33      6.43 o 
  -2  21  10       15.77       23.63      3.68 o 
  -7  22  10       24.81       35.02      7.23 o 
  -6  22  10       42.16       46.17      5.20 o 
  -5  22  10       18.00       24.37      6.07 o 
  -4  22  10        0.18        3.07      2.14 o 
  -3  22  10       13.53       13.44      2.88 o 
  -6  23  10       21.49       33.83      4.64 o 
  -5  23  10        0.51        6.93      4.49 o 
  -4  23  10        0.00        6.79      7.58 o 
  -3  23  10       26.46       31.70      4.60 o 
  -5  24  10       32.86       42.21      7.41 o 
  -4  24  10       86.17       88.77      7.74 o 
  -9   1  11        4.83        4.75      1.92 o 
  -8   1  11       67.99       65.34      4.71 o 
  -7   1  11       52.22       50.89      4.10 o 
  -6   1  11       32.05       34.97      3.46 o 
  -5   1  11       36.80       34.88      4.48 o 
  -4   1  11        0.07        3.40      1.37 o 
  -3   1  11       18.25       17.72      2.79 o 
  -2   1  11        1.26        4.79      2.23 o 
  -1   1  11        3.53        5.09      1.74 o 
  -9   2  11        0.01        1.65      1.72 o 
  -8   2  11        1.93        2.40      1.82 o 
  -7   2  11      411.92      415.29      9.64 o 
  -6   2  11        5.71        8.33      2.02 o 
  -5   2  11       58.01       62.67      5.98 o 
  -4   2  11       38.89       37.70      3.54 o 
  -3   2  11       37.08       31.38      3.98 o 
  -2   2  11        1.31        3.22      1.88 o 
  -1   2  11        6.89       10.41      2.18 o 
  -9   3  11       34.04       37.11      4.31 o 
  -8   3  11       10.50       11.83      2.47 o 
  -7   3  11       17.20       15.40      2.61 o 
  -6   3  11        6.28        5.40      1.68 o 
  -5   3  11       58.80       57.44      6.84 o 
  -4   3  11        4.37        7.21      1.84 o 
  -3   3  11       39.25       50.67      4.39 o 
  -2   3  11       36.78       33.84      3.83 o 
  -1   3  11       22.79       24.31      3.04 o 
  -9   4  11        7.94        7.36      2.26 o 
  -8   4  11       34.45       38.10      4.40 o 
  -7   4  11       30.89       30.54      3.30 o 
  -6   4  11       75.13       77.80      4.50 o 
  -5   4  11        5.49        3.89      2.38 o 
  -4   4  11        7.48        7.38      2.07 o 
  -3   4  11       61.83       62.49      4.75 o 
  -2   4  11       52.51       54.08      5.57 o 
  -1   4  11       11.64        6.08      3.07 o 
  -9   5  11        2.55       12.97      2.90 o 
  -8   5  11        9.53        6.08      2.13 o 
  -7   5  11        6.99        8.58      2.21 o 
  -6   5  11       21.81       21.55      2.63 o 
  -5   5  11        1.85        2.87      3.46 o 
  -4   5  11        0.94        1.98      1.34 o 
  -3   5  11        1.21        2.26      2.05 o 
  -2   5  11        0.57        3.03      2.14 o 
  -1   5  11        3.49        5.71      1.95 o 
  -9   6  11      108.90       87.51     10.19 o 
  -8   6  11       11.92       16.58      3.55 o 
  -7   6  11       14.61       12.52      2.44 o 
  -6   6  11        2.59        0.82      2.27 o 
  -5   6  11        0.14        8.61      3.99 o 
  -4   6  11      110.76      117.86      8.88 o 
  -3   6  11       32.32       31.78      5.79 o 
  -2   6  11      215.62      226.52      9.47 o 
  -1   6  11       31.00       38.28      4.68 o 
  -9   7  11       50.35       47.51      4.53 o 
  -8   7  11        0.06        2.62      1.99 o 
  -7   7  11        4.20        6.90      2.27 o 
  -6   7  11        4.81        2.06      4.47 o 
  -5   7  11       14.71       15.07      4.49 o 
  -4   7  11       92.04       94.44      6.05 o 
  -3   7  11        3.61        3.65      2.06 o 
  -2   7  11      131.78      134.82      7.41 o 
  -1   7  11       92.31       96.87      7.53 o 
  -9   8  11        0.15        4.91      2.02 o 
  -8   8  11        1.57        4.70      2.25 o 
  -7   8  11        2.92        6.33      1.99 o 
  -6   8  11      121.72      143.18     11.87 o 
  -5   8  11       14.95       21.45      3.59 o 
  -4   8  11      129.89      132.82      6.48 o 
  -3   8  11       84.95       87.40      6.26 o 
  -2   8  11       92.99      101.53      7.55 o 
  -1   8  11      140.02      151.73      7.97 o 
  -9   9  11       33.64       36.71      4.83 o 
  -8   9  11        4.41        5.57      2.78 o 
  -7   9  11       55.33       54.74      6.17 o 
  -6   9  11       73.50       66.57      9.54 o 
  -5   9  11      120.05      134.47     10.19 o 
  -4   9  11        7.82        9.34      2.82 o 
  -3   9  11       18.27       14.31      2.96 o 
  -2   9  11       36.54       33.22      4.31 o 
  -9  10  11      153.47      145.66      6.92 o 
  -8  10  11      168.69      149.21      8.95 o 
  -7  10  11      164.79      155.02      6.76 o 
  -6  10  11        3.86        8.14      4.19 o 
  -5  10  11       94.70      110.18      6.94 o 
  -4  10  11        0.31       -0.49      2.08 o 
  -3  10  11       54.93       59.17      5.60 o 
  -2  10  11       21.47       23.00      3.89 o 
  -9  11  11       88.54       73.79     10.09 o 
  -8  11  11       78.52       73.07     12.49 o 
  -7  11  11       51.00       53.63      6.26 o 
  -6  11  11        0.25        1.82      3.29 o 
  -5  11  11      178.42      174.10      8.70 o 
  -4  11  11       54.54       64.38      6.68 o 
  -3  11  11        1.37        6.96      2.07 o 
  -2  11  11        4.85        4.33      3.22 o 
  -8  12  11      116.60      123.38      6.67 o 
  -7  12  11       62.47       56.48      6.48 o 
  -6  12  11        8.50        5.98      3.97 o 
  -5  12  11       27.34       33.13      4.68 o 
  -4  12  11        0.07        7.86      2.65 o 
  -3  12  11       82.13       90.12      5.86 o 
  -2  12  11      136.00      134.06      7.26 o 
  -8  13  11       59.85       61.38      6.64 o 
  -7  13  11        9.22        6.94      4.44 o 
  -6  13  11       21.24       17.45      5.57 o 
  -5  13  11       29.24       33.64      9.01 o 
  -4  13  11       12.39       15.65      5.49 o 
  -3  13  11       10.38       13.04      2.99 o 
  -2  13  11       51.44       49.01      5.21 o 
  -8  14  11       52.31       55.00      5.00 o 
  -7  14  11       13.26        7.92      4.80 o 
  -6  14  11        1.08        7.06      3.88 o 
  -5  14  11        3.46       12.64      4.53 o 
  -4  14  11       30.08       45.08      5.75 o 
  -3  14  11       15.08       10.86      2.92 o 
  -2  14  11      148.87      163.16      9.76 o 
  -8  15  11       13.16        8.88      6.05 o 
  -7  15  11        0.05        1.35      2.01 o 
  -6  15  11        5.13       11.81      4.77 o 
  -5  15  11       14.14       23.08      3.93 o 
  -4  15  11      131.40      134.32      8.17 o 
  -3  15  11       32.89       41.59      4.78 o 
  -8  16  11       27.13       22.15      5.76 o 
  -7  16  11       32.76       11.49      4.91 o 
  -6  16  11        0.70       -0.99      2.99 o 
  -5  16  11       13.75       15.80      3.40 o 
  -4  16  11      107.76      113.47      7.62 o 
  -3  16  11       10.61       13.78      4.75 o 
  -7  17  11        6.25        0.44      3.88 o 
  -6  17  11        0.92        1.02      3.28 o 
  -5  17  11        2.28        3.73      3.60 o 
  -4  17  11       32.00       28.40      4.70 o 
  -3  17  11       25.73       40.35      7.70 o 
  -7  18  11        2.59        3.59      3.94 o 
  -6  18  11        0.13       -1.65      2.70 o 
  -5  18  11      292.59      297.40     12.07 o 
  -4  18  11        0.29        1.36      2.98 o 
  -3  18  11        8.59       11.79      3.06 o 
  -6  19  11        2.57       -0.47      3.20 o 
  -5  19  11        9.22        9.96      4.75 o 
  -4  19  11       81.35       99.91      7.56 o 
  -6  20  11       16.30       -1.07      1.87 o 
  -5  20  11       16.77       26.86      9.17 o 
  -9   0  12        0.18        6.22      2.84 o 
  -8   0  12        2.29        2.67      4.80 o 
  -7   0  12      628.37      603.48     33.77 o 
  -4   0  12       43.72       34.78      5.23 o 
  -3   0  12        5.88        3.89      2.79 o 
  -9   1  12      206.68      193.40      7.09 o 
  -8   1  12       44.00       41.36      3.93 o 
  -7   1  12       41.21       41.37      3.82 o 
  -6   1  12       10.38        8.81      2.83 o 
  -4   1  12        0.03        1.97      1.61 o 
  -3   1  12        0.23        3.81      1.91 o 
  -8   2  12        7.13        1.91      2.51 o 
  -7   2  12        2.17        5.37      1.95 o 
  -6   2  12       17.86       16.09      3.55 o 
  -4   2  12        5.33        3.65      1.91 o 
  -3   2  12       43.63       48.98      4.56 o 
  -8   3  12       11.29       10.58      2.52 o 
  -7   3  12       11.70        8.97      2.35 o 
  -6   3  12        1.41        3.87      2.34 o 
  -4   3  12        3.99        7.20      1.88 o 
  -3   3  12       68.87       70.75      8.98 o 
  -8   4  12       87.38       76.72      5.49 o 
  -7   4  12      170.68      160.11      6.17 o 
  -6   4  12        7.08        5.26      4.56 o 
  -4   4  12      263.74      285.03     12.09 o 
  -3   4  12       82.70       90.44      6.05 o 
  -8   5  12        6.38        7.95      2.36 o 
  -7   5  12        0.08        4.67      2.85 o 
  -6   5  12       75.79       78.15     18.91 o 
  -4   5  12       13.52       13.91      3.35 o 
  -3   5  12       19.62       20.38      3.10 o 
  -8   6  12        0.04        7.27      2.21 o 
  -7   6  12       83.75       86.11      7.85 o 
  -6   6  12        1.64        6.68      2.85 o 
  -5   6  12        1.42        6.44      4.59 o 
  -4   6  12        1.39        2.27      2.48 o 
  -3   6  12        1.96        5.01      1.89 o 
  -8   7  12        1.28        6.07      2.11 o 
  -7   7  12       22.12       22.63      4.53 o 
  -6   7  12       36.94       36.84      5.24 o 
  -5   7  12       19.25       19.80      5.87 o 
  -4   7  12       30.64       29.37      7.73 o 
  -3   7  12        4.46        5.14      1.85 o 
  -8   8  12       59.62       58.32      5.47 o 
  -7   8  12       95.12       86.98     10.86 o 
  -6   8  12        2.52        6.56      4.14 o 
  -5   8  12        6.57       13.00      4.76 o 
  -4   8  12      313.90      317.17     12.95 o 
  -3   8  12       24.22       23.75      5.60 o 
  -8   9  12       47.10       51.02     14.24 o 
  -7   9  12       10.72       11.37      3.68 o 
  -6   9  12       18.17       12.89      5.20 o 
  -5   9  12       89.47      117.92     11.20 o 
  -4   9  12        1.03        1.02      6.21 o 
  -3   9  12       52.85       41.87      9.11 o 
  -8  10  12       24.56       26.21      4.75 o 
  -7  10  12       20.54       20.79      4.37 o 
  -6  10  12        2.84        4.58      4.06 o 
  -5  10  12       13.85       17.44      5.55 o 
  -4  10  12       69.33       79.29     10.70 o 
  -7  11  12        0.08       -2.60      3.06 o 
  -6  11  12       25.96       39.22      7.69 o 
  -5  11  12        5.99       15.76      4.65 o 
  -4  11  12      162.24      190.56     13.80 o 
  -7  12  12       31.32       34.33      5.59 o 
  -6  12  12       58.46       55.41      9.34 o 
  -5  12  12      103.39      126.78      9.51 o 
  -4  12  12      104.27      111.27      9.43 o 
  -7  13  12       52.62       53.14      8.14 o 
  -6  13  12       14.80       19.72      6.50 o 
  -5  13  12       10.69       14.28      2.89 o 
  -6  14  12       11.20       15.21      5.63 o 
  -5  14  12       53.04       67.18      9.91 o 
                                                 
